# Supplementary material for: A predictive ensemble classifier for the gene expression diagnosis of ASD at ages 1 to 4 years
Source: Mol Psychiatry. Author manuscript; Available in PMC 2023 Mar 12. (PMC9908553; doi:10.1038/s41380-022-01826-x)
Supplement: Supplemental Tables [file NIHMS1870186-supplement-Supplemental_Tables.xlsx]

## Sheet: Supplemeentary Table 1
	TRAINING SET			TEST SET
Race	Not Hispanic or Latino	Hispanic or Latino	Unknown/Not Reported	Not Hispanic or Latino	Hispanic or Latino	Unknown/Not Reported
American Indian/Alaska Native	0	0	0	0	0	0
Asian	12	3	0	5	2	0
Native Hawaiian or Other Pacific Islander	2	0	0	0	1	0
Black orAfrican American	2	1	0	1	0	0
White	79	18	0	32	11	0
More Than One Race	14	0	0	1	0	0
Unknown or Not Reported	0	6	38	1	5	6
Supplementary Table 1 the ethinicity summary of the training and test data set

## Sheet: Supplementary Table 2
Supplementary Table 2 Gene list for MIPS
Set1: ASD4-5-6-Gold, NDD1-270-gene	Set2: NDD1, hcNDD-125-genes
ABI2	ADAP1
ADAP1	AGO3
ADCY5	AHDC1
ADCY9	ARID2
ADGRL2	BRAF
ADNP	BRPF1
AGAP2	CASZ1
AGO3	CDK13
AGO4	CHAMP1
AHDC1	CLTC
AHNAK	CNKSR2
AK8	CSNK2A1
ALdH5A1	CTCF
ANK2	DDX23
ANK3	DLX3
ANKRD11	DNM1
ANP32A	EEF1A2
APH1A	EIF3B
ARHGAP30	ENO3
ARHGAP32	FOXP2
ARHGAP5	GABRG2
ARID1B	GATAD2B
ARID2	H1-4
ARIH1	H2AC6
ARVCF	HNRNPF
ARX	HNRNPK
ASH1L	HNRNPR
ASXL3	HNRNPU
BRAF	HNRNPUL1
BRPF1	KANSL1
CACNA2D3	KAT6A
CAPRIN1	KAT6B
CASK	KCNQ3
CASZ1	NEXMIF
CCDC88C	KIF5C
CDC42BPB	LEO1
CDC45	MAPK3
CDH10	MEF2C
CDK13	MEF2D
CDKL5	MEIS2
CHAMP1	MSL3
CHD1	PACS2
CHD2	PHF12
CHD4	QRICH1
CHD7	RANBP2
CHD8	SATB2
CHRNA7	SCN8A
CLTC	SF3B1
CNKSR2	SMARCD1
COL4A3BP	SPEN
CREBBP	TAB2
CSMD1	TAF1
CSNK2A1	TCF12
CSTF2T	TNPO2
CTCF	TRAF7
CTNNB1	U2AF2
CTNND2	UBTF
CTTNBP2	UPF3B
CUL3	USP9X
CUL7	VEZF1
DCX	WDR26
DDX23	YTHDF3
DDX3X	ZBTB18
DHX9	ADNP
DIP2A	ASH1L
DLG2	CHD2
DLG4	CHD8
DLGAP1	CTNNB1
DLX3	CUL3
DNAJC6	DDX3X
DNM1	DSCAM
DOCK8	DYRK1A
DSCAM	GIGYF2
DVL3	GRIN2B
DYRK1A	KATNAL2
EEF1A2	NFIA
EIF3B	PAX5
ENO3	PHIP
EPHB2	POGZ
ERBIN	PPP2R5D
FAM8A1	RELN
FOXP1	SCN2A
FOXP2	SETBP1
FOXP3	SETD5
GABRB3	SLC6A1
GABRG2	SMARCC2
GALNT18	STXBP1
GATAD2B	TBL1XR1
GIGYF2	TBR1
GLI2	TCF7L2
GPRIN1	TNRC6B
GPS1	TRIO
GRB10	TRIP12
GRIA2	WAC
GRIN1	ZC3H4
GRIN2A	ZMYND11
GRIN2B	AHNAK
GTPBP4	ANK2
H1-4	DLG4
H2AC6	EPHB2
HDAC9	GABRB3
HECTD1	KMT2E
HIVEP3	NAA15
HNRNPF	NCKAP1
HNRNPK	NCOR1
HNRNPR	PHF7
HNRNPU	SHANK2
HNRNPUL1	SIN3A
HUWE1	KMT5B
ILF2	UIMC1
IQGAP3	ASXL3
IQSEC2	CACNA2D3
ITPR1	ILF2
KANSL1	KMT2A
KAT2B	MYT1L
KAT6A	NR2E3
KAT6B	NRXN1
KATNAL2	PASK
KCNH1	NSD2
KCNH3	ZMYM2
KCNQ3	ZNF292
KIF5C	SETD2
KIRREL3	MYH9
KMT2A	WNT7B
KMT2C	WNT9A
KMT2E
KMT5B
LAMC3
LEO1
LHX1
LZTR1
MAGEL2
MAP3K1
MAPK3
MECP2
MED13L
MEF2C
MEF2D
MEIS2
MFRP
MKI67
MOV10
MSL3
MYH9
MYT1L
NAA15
NAT8L
NAV2
NBEA
NCKAP1
NCOR1
NEMF
NEXMIF
NFIA
NISCH
NLGN3
NLGN4X
NR2E3
NRXN1
NSD2
NTM
NTNG1
NUAK1
PACS2
PARD3B
PASK
PAX5
PCOLCE
PHF12
PHF2
PHF3
PHF7
PHIP
PIK3CA
PLXNA3
PLXNB1
POGZ
PPM1D
PPP2R5D
PROX2
PSEN2
PTEN
PTK7
PTPN11
QRICH1
RAB2A
RALGAPB
RANBP2
RELN
RIMBP2
RIMS1
RNF38
RPL19
SATB2
SCN1A
SCN2A
SCN8A
SETBP1
SETD2
SETD5
SF3B1
SHANK1
SHANK2
SIN3A
SLC6A1
SLC6A10P
SLC6A8
SLC9A3
SLITRK5
SMAD2
SMAD4
SMARCC2
SMARCD1
SMC3
SPAST
SPEN
SPP2
SRCAP
SRGAP2
SRGAP3
SRM
ST3GAL6
STAG1
STXBP1
STXBP5
SUPT16H
SVIL
SYNCRIP
SYNGAP1
TAB2
TAF1
TANC2
TBL1XR1
TBR1
TCF12
TCF4
TCF7L2
TNPO2
TNRC18
TNRC6B
TRAF7
TRIO
TRIP12
TRRAP
TSC2
TUBA1A
U2AF2
UBN2
UBTF
UIMC1
UNC80
UPF3B
USP9X
VCP
VEZF1
WAC
WDFY3
WDR26
WDR45
WNT7B
WNT9A
YTHDC1
YTHDF3
ZBTB18
ZBTB45
ZC3H4
ZFHX3
ZMYM2
ZMYND11
ZNF292

## Sheet: Supplementary Table 3
Supplementary Table 3. MIPs result for 223 subjects.
MIP-Pool	No. of Sequenced Genes	subject-count	Gene	Diagnosis	Age	ClassifierScore	group	Mutation.Effect	CADDv1.3	Chromosome	POS_hg19	POS_hg38	REF	ALT	SFARI.gene.name	SFARI.ensembl.id	SFARI.gene.score	SFARI.syndromic
ASD4-5-6-Gold, NDD1	270	1	RELN	ASD	25	0.914736	Test	missense	34	7	103123375	103482928	G	A/G	Reelin	ENSG00000189056	1	0
ASD4-5-6-Gold, NDD1	270	1	NCKAP1	ASD	15	0.605704	Test	missense	34	2	183841656	182976928	A	A/T	NCK-associated protein 1	ENSG00000061676	1	0
ASD4-5-6-Gold, NDD1	270	2	PHF2	ASD	22	0.444109	Train	missense	33	9	96416779	93654497	G	C/G	PHD finger protein 2	ENSG00000197724	1	0
ASD4-5-6-Gold, NDD1	270	1	DSCAM	ASD	34	0.8021	Train	missense	34	21	41446972	40075045	C	C/T	Down syndrome cell adhesion molecule	ENSG00000171587	1	0
ASD4-5-6-Gold, NDD1	270	1	DIP2A	ASD	37	0.810767	Train	missense	36	21	47987521	46567608	G	G/A	DIP2 disco-interacting protein 2 homolog A (Drosophila)	ENSG00000160305	1	0
ASD4-5-6-Gold, NDD1	270	1	CHD2	ASD	24	0.765098	Train	missense	35	15	93563464	93020234	G	A/G	Chromodomain helicase DNA binding protein 2	ENSG00000173575	1	0
ASD4-5-6-Gold, NDD1	270	1	CACNA2D3	ASD	41	0.351775	Train	missense	33	3	54919572	54885545	C	C/T	Calcium channel, voltage-dependent, alpha 2/delta subunit 3	ENSG00000157445	1	0
ASD4-5-6-Gold, NDD1	270	1	KATNAL2	ASD	35	0.72376	Train	stop-gained	35	18	44589658	47063287	C	C/T	Katanin p60 subunit A-like 2	ENSG00000167216	1	0
ASD4-5-6-Gold, NDD1	270	2	STXBP5	ASD	31	0.709183	Test	missense	36	6	147680250	147359114	G	A/G	Syntaxin binding protein 5 (tomosyn)	ENSG00000164506	2	0
ASD4-5-6-Gold, NDD1	270	2	NTNG1	ASD	31	0.709183	Test	missense	35	1	107691411	107148789	G	G/A	netrin G1	ENSG00000162631	2	1
NDD1, hcNDD	125	1	MYH9	ASD	18	0.629919	Test	missense	32	22	36684816	36288770	C	T	myosin heavy chain 9	ENSG00000100345	2	0
ASD4-5-6-Gold, NDD1	270	1	LRP2	ASD	38	0.737921	Test	missense	30	2	170028569	169172059	T	G/T	LDL receptor related protein 2	ENSG00000081479	2	0
NDD1, hcNDD	125	1	ZC3H4	ASD	33	0.91886	Train	missense	33	19	47597243	47093986	C	A	zinc finger CCCH-type containing 4	ENSG00000130749	2	0
ASD4-5-6-Gold, NDD1	270	1	UNC80	ASD	23	0.885662	Train	missense	33	2	210808218	209943494	G	A/G	unc-80 homolog, NALCN activator	ENSG00000144406	2	0
ASD4-5-6-Gold, NDD1	270	1	LAMC3	ASD	21	0.465502	Train	missense	36	9	133945136	131069749	G	A/G	NA	NA	NA	NA
ASD4-5-6-Gold, NDD1	270	2	CDC45	ASD	22	0.444109	Train	missense	36	22	19496115	19508592	C	C/T	NA	NA	NA	NA
ASD4-5-6-Gold, NDD1	270	1	-	ASD	14	0.55947	Test	NA	NA	NA	NA	NA	NA	NA	NA	NA	NA	NA
ASD4-5-6-Gold, NDD1	270	1	-	ASD	31	0.817735	Test	NA	NA	NA	NA	NA	NA	NA	NA	NA	NA	NA
ASD4-5-6-Gold, NDD1	270	1	-	ASD	35	0.874263	Test	NA	NA	NA	NA	NA	NA	NA	NA	NA	NA	NA
ASD4-5-6-Gold, NDD1	270	1	-	ASD	29	0.780624	Test	NA	NA	NA	NA	NA	NA	NA	NA	NA	NA	NA
ASD4-5-6-Gold, NDD1	270	1	-	ASD	19	0.62153	Test	NA	NA	NA	NA	NA	NA	NA	NA	NA	NA	NA
ASD4-5-6-Gold, NDD1	270	1	-	ASD	18	0.708806	Test	NA	NA	NA	NA	NA	NA	NA	NA	NA	NA	NA
ASD4-5-6-Gold, NDD1	270	1	-	ASD	28	0.929539	Test	NA	NA	NA	NA	NA	NA	NA	NA	NA	NA	NA
ASD4-5-6-Gold, NDD1	270	1	-	ASD	31	0.899959	Test	NA	NA	NA	NA	NA	NA	NA	NA	NA	NA	NA
ASD4-5-6-Gold, NDD1	270	1	-	ASD	41	0.947224	Test	NA	NA	NA	NA	NA	NA	NA	NA	NA	NA	NA
ASD4-5-6-Gold, NDD1	270	1	-	ASD	40	0.541107	Test	NA	NA	NA	NA	NA	NA	NA	NA	NA	NA	NA
ASD4-5-6-Gold, NDD1	270	1	-	ASD	40	0.622905	Test	NA	NA	NA	NA	NA	NA	NA	NA	NA	NA	NA
ASD4-5-6-Gold, NDD1	270	1	-	ASD	12	0.242993	Test	NA	NA	NA	NA	NA	NA	NA	NA	NA	NA	NA
ASD4-5-6-Gold, NDD1	270	1	-	ASD	34	0.375506	Test	NA	NA	NA	NA	NA	NA	NA	NA	NA	NA	NA
ASD4-5-6-Gold, NDD1	270	1	-	ASD	40	0.97631	Test	NA	NA	NA	NA	NA	NA	NA	NA	NA	NA	NA
ASD4-5-6-Gold, NDD1	270	1	-	ASD	29	0.78609	Test	NA	NA	NA	NA	NA	NA	NA	NA	NA	NA	NA
ASD4-5-6-Gold, NDD1	270	1	-	ASD	29	0.756935	Test	NA	NA	NA	NA	NA	NA	NA	NA	NA	NA	NA
ASD4-5-6-Gold, NDD1	270	1	-	ASD	33	0.921713	Test	NA	NA	NA	NA	NA	NA	NA	NA	NA	NA	NA
ASD4-5-6-Gold, NDD1	270	1	-	ASD	12	0.972898	Test	NA	NA	NA	NA	NA	NA	NA	NA	NA	NA	NA
ASD4-5-6-Gold, NDD1	270	1	-	ASD	28	0.836494	Test	NA	NA	NA	NA	NA	NA	NA	NA	NA	NA	NA
ASD4-5-6-Gold, NDD1	270	1	-	ASD	15	0.830285	Test	NA	NA	NA	NA	NA	NA	NA	NA	NA	NA	NA
ASD4-5-6-Gold, NDD1	270	1	-	ASD	16	0.257821	Test	NA	NA	NA	NA	NA	NA	NA	NA	NA	NA	NA
NDD1, hcNDD	125	1	-	ASD	41	0.894582	Test	NA	NA	NA	NA	NA	NA	NA	NA	NA	NA	NA
ASD4-5-6-Gold, NDD1	270	1	-	ASD	36	0.745252	Test	NA	NA	NA	NA	NA	NA	NA	NA	NA	NA	NA
ASD4-5-6-Gold, NDD1	270	1	-	ASD	33	0.738	Test	NA	NA	NA	NA	NA	NA	NA	NA	NA	NA	NA
ASD4-5-6-Gold, NDD1	270	2	-	ASD	19	1	Train	NA	NA	NA	NA	NA	NA	NA	NA	NA	NA	NA
ASD4-5-6-Gold, NDD1	270	1	-	ASD	35	0.92523	Train	NA	NA	NA	NA	NA	NA	NA	NA	NA	NA	NA
ASD4-5-6-Gold, NDD1	270	1	-	ASD	17	0.713802	Train	NA	NA	NA	NA	NA	NA	NA	NA	NA	NA	NA
ASD4-5-6-Gold, NDD1	270	1	-	ASD	31	0.627107	Train	NA	NA	NA	NA	NA	NA	NA	NA	NA	NA	NA
ASD4-5-6-Gold, NDD1	270	1	-	ASD	29	0.87061	Train	NA	NA	NA	NA	NA	NA	NA	NA	NA	NA	NA
ASD4-5-6-Gold, NDD1	270	1	-	ASD	13	0.63936	Train	NA	NA	NA	NA	NA	NA	NA	NA	NA	NA	NA
NDD1, hcNDD	125	1	-	ASD	41	0.44013	Train	NA	NA	NA	NA	NA	NA	NA	NA	NA	NA	NA
ASD4-5-6-Gold, NDD1	270	1	-	ASD	19	0.32806	Train	NA	NA	NA	NA	NA	NA	NA	NA	NA	NA	NA
ASD4-5-6-Gold, NDD1	270	1	-	ASD	21	0.713097	Train	NA	NA	NA	NA	NA	NA	NA	NA	NA	NA	NA
ASD4-5-6-Gold, NDD1	270	1	-	ASD	26	0.395062	Train	NA	NA	NA	NA	NA	NA	NA	NA	NA	NA	NA
ASD4-5-6-Gold, NDD1	270	1	-	ASD	25	0.801291	Train	NA	NA	NA	NA	NA	NA	NA	NA	NA	NA	NA
ASD4-5-6-Gold, NDD1	270	1	-	ASD	40	0.932965	Train	NA	NA	NA	NA	NA	NA	NA	NA	NA	NA	NA
ASD4-5-6-Gold, NDD1	270	1	-	ASD	25	0.932631	Train	NA	NA	NA	NA	NA	NA	NA	NA	NA	NA	NA
NDD1, hcNDD	125	1	-	ASD	32	0.91467	Train	NA	NA	NA	NA	NA	NA	NA	NA	NA	NA	NA
ASD4-5-6-Gold, NDD1	270	1	-	ASD	22	0	Train	NA	NA	NA	NA	NA	NA	NA	NA	NA	NA	NA
ASD4-5-6-Gold, NDD1	270	1	-	ASD	26	0.763474	Train	NA	NA	NA	NA	NA	NA	NA	NA	NA	NA	NA
ASD4-5-6-Gold, NDD1	270	1	-	ASD	41	0.958259	Train	NA	NA	NA	NA	NA	NA	NA	NA	NA	NA	NA
NDD1, hcNDD	125	1	-	ASD	30	0.662857	Train	NA	NA	NA	NA	NA	NA	NA	NA	NA	NA	NA
ASD4-5-6-Gold, NDD1	270	1	-	ASD	40	0.383386	Train	NA	NA	NA	NA	NA	NA	NA	NA	NA	NA	NA
ASD4-5-6-Gold, NDD1	270	1	-	ASD	23	0.426184	Train	NA	NA	NA	NA	NA	NA	NA	NA	NA	NA	NA
ASD4-5-6-Gold, NDD1	270	1	-	ASD	31	0.931654	Train	NA	NA	NA	NA	NA	NA	NA	NA	NA	NA	NA
ASD4-5-6-Gold, NDD1	270	1	-	ASD	19	0.408207	Train	NA	NA	NA	NA	NA	NA	NA	NA	NA	NA	NA
NDD1, hcNDD	125	1	-	ASD	22	0.919056	Train	NA	NA	NA	NA	NA	NA	NA	NA	NA	NA	NA
ASD4-5-6-Gold, NDD1	270	1	-	ASD	22	0.947109	Train	NA	NA	NA	NA	NA	NA	NA	NA	NA	NA	NA
ASD4-5-6-Gold, NDD1	270	1	-	ASD	26	0.359591	Train	NA	NA	NA	NA	NA	NA	NA	NA	NA	NA	NA
ASD4-5-6-Gold, NDD1	270	1	-	ASD	25	0.86258	Train	NA	NA	NA	NA	NA	NA	NA	NA	NA	NA	NA
ASD4-5-6-Gold, NDD1	270	1	-	ASD	30	0.789999	Train	NA	NA	NA	NA	NA	NA	NA	NA	NA	NA	NA
ASD4-5-6-Gold, NDD1	270	1	-	ASD	27	0.782425	Train	NA	NA	NA	NA	NA	NA	NA	NA	NA	NA	NA
ASD4-5-6-Gold, NDD1	270	1	-	ASD	41	0.216117	Train	NA	NA	NA	NA	NA	NA	NA	NA	NA	NA	NA
ASD4-5-6-Gold, NDD1	270	1	-	ASD	24	0.866058	Train	NA	NA	NA	NA	NA	NA	NA	NA	NA	NA	NA
ASD4-5-6-Gold, NDD1	270	1	-	ASD	36	0.883991	Train	NA	NA	NA	NA	NA	NA	NA	NA	NA	NA	NA
ASD4-5-6-Gold, NDD1	270	1	-	ASD	33	0.955721	Train	NA	NA	NA	NA	NA	NA	NA	NA	NA	NA	NA
ASD4-5-6-Gold, NDD1	270	1	-	ASD	25	0.942883	Train	NA	NA	NA	NA	NA	NA	NA	NA	NA	NA	NA
ASD4-5-6-Gold, NDD1	270	1	-	ASD	19	0.78787	Train	NA	NA	NA	NA	NA	NA	NA	NA	NA	NA	NA
NDD1, hcNDD	125	1	-	ASD	35	0.78588	Train	NA	NA	NA	NA	NA	NA	NA	NA	NA	NA	NA
ASD4-5-6-Gold, NDD1	270	1	-	ASD	27	0.870564	Train	NA	NA	NA	NA	NA	NA	NA	NA	NA	NA	NA
ASD4-5-6-Gold, NDD1	270	1	-	ASD	19	0.910992	Train	NA	NA	NA	NA	NA	NA	NA	NA	NA	NA	NA
ASD4-5-6-Gold, NDD1	270	1	-	ASD	15	0.387807	Train	NA	NA	NA	NA	NA	NA	NA	NA	NA	NA	NA
ASD4-5-6-Gold, NDD1	270	1	-	ASD	14	0.597076	Train	NA	NA	NA	NA	NA	NA	NA	NA	NA	NA	NA
ASD4-5-6-Gold, NDD1	270	1	-	ASD	49	0.566939	Train	NA	NA	NA	NA	NA	NA	NA	NA	NA	NA	NA
ASD4-5-6-Gold, NDD1	270	1	-	ASD	25	0.852165	Train	NA	NA	NA	NA	NA	NA	NA	NA	NA	NA	NA
ASD4-5-6-Gold, NDD1	270	1	-	ASD	41	0.934815	Train	NA	NA	NA	NA	NA	NA	NA	NA	NA	NA	NA
ASD4-5-6-Gold, NDD1	270	1	-	ASD	29	0.922042	Train	NA	NA	NA	NA	NA	NA	NA	NA	NA	NA	NA
ASD4-5-6-Gold, NDD1	270	1	-	ASD	32	0.662144	Train	NA	NA	NA	NA	NA	NA	NA	NA	NA	NA	NA
ASD4-5-6-Gold, NDD1	270	1	-	ASD	27	0.930299	Train	NA	NA	NA	NA	NA	NA	NA	NA	NA	NA	NA
NDD1, hcNDD	125	1	-	ASD	39	0.663423	Train	NA	NA	NA	NA	NA	NA	NA	NA	NA	NA	NA
ASD4-5-6-Gold, NDD1	270	1	-	ASD	31	0.931742	Train	NA	NA	NA	NA	NA	NA	NA	NA	NA	NA	NA
ASD4-5-6-Gold, NDD1	270	1	-	ASD	26	0.973881	Train	NA	NA	NA	NA	NA	NA	NA	NA	NA	NA	NA
ASD4-5-6-Gold, NDD1	270	1	-	ASD	43	0.984272	Train	NA	NA	NA	NA	NA	NA	NA	NA	NA	NA	NA
ASD4-5-6-Gold, NDD1	270	1	-	ASD	30	0.709813	Train	NA	NA	NA	NA	NA	NA	NA	NA	NA	NA	NA
NDD1, hcNDD	125	1	-	ASD	40	0.792126	Train	NA	NA	NA	NA	NA	NA	NA	NA	NA	NA	NA
ASD4-5-6-Gold, NDD1	270	1	-	ASD	20	0.683167	Train	NA	NA	NA	NA	NA	NA	NA	NA	NA	NA	NA
ASD4-5-6-Gold, NDD1	270	1	-	ASD	31	0.516379	Train	NA	NA	NA	NA	NA	NA	NA	NA	NA	NA	NA
ASD4-5-6-Gold, NDD1	270	1	-	ASD	33	0.90031	Train	NA	NA	NA	NA	NA	NA	NA	NA	NA	NA	NA
ASD4-5-6-Gold, NDD1	270	1	-	ASD	22	0.710045	Train	NA	NA	NA	NA	NA	NA	NA	NA	NA	NA	NA
ASD4-5-6-Gold, NDD1	270	1	-	ASD	21	0.244475	Train	NA	NA	NA	NA	NA	NA	NA	NA	NA	NA	NA
ASD4-5-6-Gold, NDD1	270	1	-	ASD	28	0.878599	Train	NA	NA	NA	NA	NA	NA	NA	NA	NA	NA	NA
ASD4-5-6-Gold, NDD1	270	1	-	ASD	37	0.702939	Train	NA	NA	NA	NA	NA	NA	NA	NA	NA	NA	NA
ASD4-5-6-Gold, NDD1	270	1	-	ASD	30	0.791495	Train	NA	NA	NA	NA	NA	NA	NA	NA	NA	NA	NA
ASD4-5-6-Gold, NDD1	270	1	-	ASD	35	0.918263	Train	NA	NA	NA	NA	NA	NA	NA	NA	NA	NA	NA
ASD4-5-6-Gold, NDD1	270	1	-	ASD	18	0.365299	Train	NA	NA	NA	NA	NA	NA	NA	NA	NA	NA	NA
ASD4-5-6-Gold, NDD1	270	1	-	ASD	13	0.0682159	Train	NA	NA	NA	NA	NA	NA	NA	NA	NA	NA	NA
ASD4-5-6-Gold, NDD1	270	1	-	ASD	12	0.897874	Train	NA	NA	NA	NA	NA	NA	NA	NA	NA	NA	NA
ASD4-5-6-Gold, NDD1	270	1	-	ASD	24	0.4533	Train	NA	NA	NA	NA	NA	NA	NA	NA	NA	NA	NA
ASD4-5-6-Gold, NDD1	270	1	-	ASD	34	0.987105	Train	NA	NA	NA	NA	NA	NA	NA	NA	NA	NA	NA
ASD4-5-6-Gold, NDD1	270	1	-	ASD	31	0.995543	Train	NA	NA	NA	NA	NA	NA	NA	NA	NA	NA	NA
ASD4-5-6-Gold, NDD1	270	1	-	ASD	19	0.73915	Train	NA	NA	NA	NA	NA	NA	NA	NA	NA	NA	NA
ASD4-5-6-Gold, NDD1	270	1	-	ASD	30	0.849806	Train	NA	NA	NA	NA	NA	NA	NA	NA	NA	NA	NA
ASD4-5-6-Gold, NDD1	270	1	-	ASD	26	0.0737953	Train	NA	NA	NA	NA	NA	NA	NA	NA	NA	NA	NA
ASD4-5-6-Gold, NDD1	270	1	-	ASD	23	0.77367	Train	NA	NA	NA	NA	NA	NA	NA	NA	NA	NA	NA
ASD4-5-6-Gold, NDD1	270	1	-	ASD	39	0.912824	Train	NA	NA	NA	NA	NA	NA	NA	NA	NA	NA	NA
ASD4-5-6-Gold, NDD1	270	1	-	ASD	18	0.568905	Train	NA	NA	NA	NA	NA	NA	NA	NA	NA	NA	NA
NDD1, hcNDD	125	1	-	ASD	30	0.927706	Train	NA	NA	NA	NA	NA	NA	NA	NA	NA	NA	NA
ASD4-5-6-Gold, NDD1	270	1	-	ASD	30	0.775071	Train	NA	NA	NA	NA	NA	NA	NA	NA	NA	NA	NA
ASD4-5-6-Gold, NDD1	270	1	HECTD4	TD	12	0.335308	Test	missense	35	12	112647948	112210144	C	C/T	HECT domain E3 ubiquitin protein ligase 4	ENSG00000173064	1	0
ASD4-5-6-Gold, NDD1	270	1	DLG4	TD	20	0.13728	Test	missense	35	17	7097695	7194376	C	C/T	discs large MAGUK scaffold protein 4	ENSG00000132535	1	0
ASD4-5-6-Gold, NDD1	270	1	ANK3	TD	15	0.313002	Test	missense	35	10	61846455	60086697	C	C/T	ankyrin 3	ENSG00000151150	1	0
ASD4-5-6-Gold, NDD1	270	1	CACNA2D3	TD	24	0.209962	Train	missense	31	3	54922028	54888001	T	C/T	Calcium channel, voltage-dependent, alpha 2/delta subunit 3	ENSG00000157445	1	0
ASD4-5-6-Gold, NDD1	270	1	LZTR1	TD	13	0.0481183	Train	splice-donor	21	22	21344815	20990526	G	A/G	Leucine-zipper-like transcription regulator 1	ENSG00000099949	1	0
ASD4-5-6-Gold, NDD1	270	1	DIP2A	TD	13	0.353717	Train	stop-gained	45	21	47986571	46566658	C	C/T	DIP2 disco-interacting protein 2 homolog A (Drosophila)	ENSG00000160305	1	0
ASD4-5-6-Gold, NDD1	270	1	CTTNBP2	TD	19	0.0384606	Train	frameshift	0	7	117365293	117725239	CCA	C	cortactin binding protein 2	ENSG00000077063	2	0
ASD4-5-6-Gold, NDD1	270	1	NAV2	TD	12	0.156577	Train	missense	31	11	20065608	20044062	G	G/A	neuron navigator 2	ENSG00000166833	2	0
ASD4-5-6-Gold, NDD1	270	1	MYH9	TD	21	0.020078	Train	missense	36	12	116401258	115963453	G	A	myosin heavy chain 9	ENSG00000100345	2	0
ASD4-5-6-Gold, NDD1	270	2	LRP2	TD	18	0.247632	Train	missense	34	2	170027154	169170644	C	C/T	LDL receptor related protein 2	ENSG00000081479	2	0
NDD1, hcNDD	125	1	CLCN4	TD	25	0.274579	Train	missense	34	X	10188908	10220868	C	T	chloride voltage-gated channel 4	ENSG00000073464	2	1
ASD4-5-6-Gold, NDD1	270	2	CUL7	TD	24	0.537192	Train	splice-acceptor	20	6	43006211	43038473	C	C/T	Cullin 7	ENSG00000044090	2	0
ASD4-5-6-Gold, NDD1	270	1	SIGLEC11	TD	23	0.502535	Test	frameshift	0	19	50462138	49958881	G	GTT	NA	NA	NA	NA
ASD4-5-6-Gold, NDD1	270	1	TNRC18	TD	43	0.483121	Train	missense	32	7	5354728	5315097	C	C/T	NA	NA	NA	NA
ASD4-5-6-Gold, NDD1	270	1	RIMBP2	TD	13	0.248107	Train	missense	32	12	130890737	130406192	C	C/T	NA	NA	NA	NA
ASD4-5-6-Gold, NDD1	270	2	RANBP2	TD	18	0.247632	Train	missense	26.3	chr2	109398656	108782200	C	T	NA	NA	NA	NA
ASD4-5-6-Gold, NDD1	270	2	PIGS	TD	24	0.537192	Train	missense	33	17	26885587	28558569	C	C/G	NA	NA	NA	NA
ASD4-5-6-Gold, NDD1	270	1	NISCH	TD	21	0.217329	Train	missense	35	3	52510604	52476588	G	A/G	NA	NA	NA	NA
ASD4-5-6-Gold, NDD1	270	1	-	TD	16	0.24348	Test	NA	NA	NA	NA	NA	NA	NA	NA	NA	NA	NA
ASD4-5-6-Gold, NDD1	270	1	-	TD	26	0.667488	Test	NA	NA	NA	NA	NA	NA	NA	NA	NA	NA	NA
ASD4-5-6-Gold, NDD1	270	1	-	TD	18	0.00335972	Test	NA	NA	NA	NA	NA	NA	NA	NA	NA	NA	NA
ASD4-5-6-Gold, NDD1	270	1	-	TD	16	0.25193	Test	NA	NA	NA	NA	NA	NA	NA	NA	NA	NA	NA
ASD4-5-6-Gold, NDD1	270	1	-	TD	13	0.130185	Test	NA	NA	NA	NA	NA	NA	NA	NA	NA	NA	NA
NDD1, hcNDD	125	1	-	TD	13	0.727379	Test	NA	NA	NA	NA	NA	NA	NA	NA	NA	NA	NA
ASD4-5-6-Gold, NDD1	270	1	-	TD	25	0.525729	Test	NA	NA	NA	NA	NA	NA	NA	NA	NA	NA	NA
ASD4-5-6-Gold, NDD1	270	1	-	TD	12	0.567132	Test	NA	NA	NA	NA	NA	NA	NA	NA	NA	NA	NA
NDD1, hcNDD	125	1	-	TD	23	0.668331	Test	NA	NA	NA	NA	NA	NA	NA	NA	NA	NA	NA
NDD1, hcNDD	125	1	-	TD	13	0.483979	Test	NA	NA	NA	NA	NA	NA	NA	NA	NA	NA	NA
ASD4-5-6-Gold, NDD1	270	1	-	TD	18	0.21959	Test	NA	NA	NA	NA	NA	NA	NA	NA	NA	NA	NA
ASD4-5-6-Gold, NDD1	270	1	-	TD	13	0.575851	Test	NA	NA	NA	NA	NA	NA	NA	NA	NA	NA	NA
ASD4-5-6-Gold, NDD1	270	1	-	TD	19	0.660387	Test	NA	NA	NA	NA	NA	NA	NA	NA	NA	NA	NA
ASD4-5-6-Gold, NDD1	270	1	-	TD	15	0.240016	Test	NA	NA	NA	NA	NA	NA	NA	NA	NA	NA	NA
NDD1, hcNDD	125	1	-	TD	12	0.349969	Test	NA	NA	NA	NA	NA	NA	NA	NA	NA	NA	NA
NDD1, hcNDD	125	1	-	TD	13	0.519181	Test	NA	NA	NA	NA	NA	NA	NA	NA	NA	NA	NA
ASD4-5-6-Gold, NDD1	270	1	-	TD	15	0.179638	Test	NA	NA	NA	NA	NA	NA	NA	NA	NA	NA	NA
ASD4-5-6-Gold, NDD1	270	1	-	TD	19	0.416941	Test	NA	NA	NA	NA	NA	NA	NA	NA	NA	NA	NA
NDD1, hcNDD	125	1	-	TD	13	0.309509	Test	NA	NA	NA	NA	NA	NA	NA	NA	NA	NA	NA
ASD4-5-6-Gold, NDD1	270	1	-	TD	16	0.619322	Test	NA	NA	NA	NA	NA	NA	NA	NA	NA	NA	NA
NDD1, hcNDD	125	1	-	TD	13	0.549692	Test	NA	NA	NA	NA	NA	NA	NA	NA	NA	NA	NA
ASD4-5-6-Gold, NDD1	270	1	-	TD	19	0.688535	Test	NA	NA	NA	NA	NA	NA	NA	NA	NA	NA	NA
ASD4-5-6-Gold, NDD1	270	1	-	TD	16	0.4376	Test	NA	NA	NA	NA	NA	NA	NA	NA	NA	NA	NA
ASD4-5-6-Gold, NDD1	270	1	-	TD	12	0.168879	Test	NA	NA	NA	NA	NA	NA	NA	NA	NA	NA	NA
ASD4-5-6-Gold, NDD1	270	1	-	TD	19	0.664752	Test	NA	NA	NA	NA	NA	NA	NA	NA	NA	NA	NA
ASD4-5-6-Gold, NDD1	270	1	-	TD	17	0.551171	Test	NA	NA	NA	NA	NA	NA	NA	NA	NA	NA	NA
ASD4-5-6-Gold, NDD1	270	1	-	TD	13	0.210296	Test	NA	NA	NA	NA	NA	NA	NA	NA	NA	NA	NA
ASD4-5-6-Gold, NDD1	270	1	-	TD	16	0.352786	Train	NA	NA	NA	NA	NA	NA	NA	NA	NA	NA	NA
ASD4-5-6-Gold, NDD1	270	1	-	TD	12	0.0779754	Train	NA	NA	NA	NA	NA	NA	NA	NA	NA	NA	NA
ASD4-5-6-Gold, NDD1	270	1	-	TD	28	0.433823	Train	NA	NA	NA	NA	NA	NA	NA	NA	NA	NA	NA
ASD4-5-6-Gold, NDD1	270	1	-	TD	12	0.132278	Train	NA	NA	NA	NA	NA	NA	NA	NA	NA	NA	NA
ASD4-5-6-Gold, NDD1	270	1	-	TD	13	0.147193	Train	NA	NA	NA	NA	NA	NA	NA	NA	NA	NA	NA
ASD4-5-6-Gold, NDD1	270	1	-	TD	14	0.407795	Train	NA	NA	NA	NA	NA	NA	NA	NA	NA	NA	NA
ASD4-5-6-Gold, NDD1	270	1	-	TD	12	0.214592	Train	NA	NA	NA	NA	NA	NA	NA	NA	NA	NA	NA
ASD4-5-6-Gold, NDD1	270	1	-	TD	33	0.43481	Train	NA	NA	NA	NA	NA	NA	NA	NA	NA	NA	NA
NDD1, hcNDD	125	1	-	TD	14	0.113589	Train	NA	NA	NA	NA	NA	NA	NA	NA	NA	NA	NA
ASD4-5-6-Gold, NDD1	270	1	-	TD	27	0.999685	Train	NA	NA	NA	NA	NA	NA	NA	NA	NA	NA	NA
ASD4-5-6-Gold, NDD1	270	1	-	TD	29	0.577639	Train	NA	NA	NA	NA	NA	NA	NA	NA	NA	NA	NA
ASD4-5-6-Gold, NDD1	270	1	-	TD	18	0.54096	Train	NA	NA	NA	NA	NA	NA	NA	NA	NA	NA	NA
ASD4-5-6-Gold, NDD1	270	1	-	TD	16	0.00941936	Train	NA	NA	NA	NA	NA	NA	NA	NA	NA	NA	NA
NDD1, hcNDD	125	1	-	TD	13	0.140269	Train	NA	NA	NA	NA	NA	NA	NA	NA	NA	NA	NA
ASD4-5-6-Gold, NDD1	270	1	-	TD	36	0.360066	Train	NA	NA	NA	NA	NA	NA	NA	NA	NA	NA	NA
ASD4-5-6-Gold, NDD1	270	1	-	TD	12	0.303244	Train	NA	NA	NA	NA	NA	NA	NA	NA	NA	NA	NA
NDD1, hcNDD	125	1	-	TD	15	0.450261	Train	NA	NA	NA	NA	NA	NA	NA	NA	NA	NA	NA
ASD4-5-6-Gold, NDD1	270	1	-	TD	27	0.302309	Train	NA	NA	NA	NA	NA	NA	NA	NA	NA	NA	NA
ASD4-5-6-Gold, NDD1	270	1	-	TD	44	0.210873	Train	NA	NA	NA	NA	NA	NA	NA	NA	NA	NA	NA
ASD4-5-6-Gold, NDD1	270	1	-	TD	15	0.253521	Train	NA	NA	NA	NA	NA	NA	NA	NA	NA	NA	NA
ASD4-5-6-Gold, NDD1	270	1	-	TD	13	0.0638614	Train	NA	NA	NA	NA	NA	NA	NA	NA	NA	NA	NA
ASD4-5-6-Gold, NDD1	270	1	-	TD	23	0.339979	Train	NA	NA	NA	NA	NA	NA	NA	NA	NA	NA	NA
ASD4-5-6-Gold, NDD1	270	1	-	TD	45	0.273056	Train	NA	NA	NA	NA	NA	NA	NA	NA	NA	NA	NA
NDD1, hcNDD	125	1	-	TD	13	0.887134	Train	NA	NA	NA	NA	NA	NA	NA	NA	NA	NA	NA
ASD4-5-6-Gold, NDD1	270	1	-	TD	13	0.0742063	Train	NA	NA	NA	NA	NA	NA	NA	NA	NA	NA	NA
ASD4-5-6-Gold, NDD1	270	1	-	TD	16	0.0586466	Train	NA	NA	NA	NA	NA	NA	NA	NA	NA	NA	NA
ASD4-5-6-Gold, NDD1	270	1	-	TD	19	0.110845	Train	NA	NA	NA	NA	NA	NA	NA	NA	NA	NA	NA
ASD4-5-6-Gold, NDD1	270	1	-	TD	24	0.216934	Train	NA	NA	NA	NA	NA	NA	NA	NA	NA	NA	NA
ASD4-5-6-Gold, NDD1	270	1	-	TD	13	0.119007	Train	NA	NA	NA	NA	NA	NA	NA	NA	NA	NA	NA
ASD4-5-6-Gold, NDD1	270	1	-	TD	12	0.0350349	Train	NA	NA	NA	NA	NA	NA	NA	NA	NA	NA	NA
ASD4-5-6-Gold, NDD1	270	1	-	TD	13	0.288253	Train	NA	NA	NA	NA	NA	NA	NA	NA	NA	NA	NA
NDD1, hcNDD	125	1	-	TD	15	0.804161	Train	NA	NA	NA	NA	NA	NA	NA	NA	NA	NA	NA
NDD1, hcNDD	125	1	-	TD	19	0.563969	Train	NA	NA	NA	NA	NA	NA	NA	NA	NA	NA	NA
ASD4-5-6-Gold, NDD1	270	1	-	TD	12	0.0499573	Train	NA	NA	NA	NA	NA	NA	NA	NA	NA	NA	NA
ASD4-5-6-Gold, NDD1	270	1	-	TD	33	0.64515	Train	NA	NA	NA	NA	NA	NA	NA	NA	NA	NA	NA
ASD4-5-6-Gold, NDD1	270	1	-	TD	12	0.254499	Train	NA	NA	NA	NA	NA	NA	NA	NA	NA	NA	NA
ASD4-5-6-Gold, NDD1	270	1	-	TD	23	0.0496142	Train	NA	NA	NA	NA	NA	NA	NA	NA	NA	NA	NA
ASD4-5-6-Gold, NDD1	270	1	-	TD	14	0.44632	Train	NA	NA	NA	NA	NA	NA	NA	NA	NA	NA	NA
NDD1, hcNDD	125	1	-	TD	15	0.17604	Train	NA	NA	NA	NA	NA	NA	NA	NA	NA	NA	NA
ASD4-5-6-Gold, NDD1	270	1	-	TD	17	0.221025	Train	NA	NA	NA	NA	NA	NA	NA	NA	NA	NA	NA
ASD4-5-6-Gold, NDD1	270	1	-	TD	33	0.839965	Train	NA	NA	NA	NA	NA	NA	NA	NA	NA	NA	NA
ASD4-5-6-Gold, NDD1	270	1	-	TD	12	0.202484	Train	NA	NA	NA	NA	NA	NA	NA	NA	NA	NA	NA
ASD4-5-6-Gold, NDD1	270	1	-	TD	11	0.832916	Train	NA	NA	NA	NA	NA	NA	NA	NA	NA	NA	NA
ASD4-5-6-Gold, NDD1	270	1	-	TD	17	0.219149	Train	NA	NA	NA	NA	NA	NA	NA	NA	NA	NA	NA
ASD4-5-6-Gold, NDD1	270	1	-	TD	18	0.448372	Train	NA	NA	NA	NA	NA	NA	NA	NA	NA	NA	NA
ASD4-5-6-Gold, NDD1	270	1	-	TD	13	0.00556177	Train	NA	NA	NA	NA	NA	NA	NA	NA	NA	NA	NA
NDD1, hcNDD	125	1	-	TD	13	0.817748	Train	NA	NA	NA	NA	NA	NA	NA	NA	NA	NA	NA
ASD4-5-6-Gold, NDD1	270	1	-	TD	24	0.0803635	Train	NA	NA	NA	NA	NA	NA	NA	NA	NA	NA	NA
ASD4-5-6-Gold, NDD1	270	1	-	TD	25	0.49337	Train	NA	NA	NA	NA	NA	NA	NA	NA	NA	NA	NA
NDD1, hcNDD	125	1	-	TD	15	0.541379	Train	NA	NA	NA	NA	NA	NA	NA	NA	NA	NA	NA
ASD4-5-6-Gold, NDD1	270	1	-	TD	12	0.247458	Train	NA	NA	NA	NA	NA	NA	NA	NA	NA	NA	NA
ASD4-5-6-Gold, NDD1	270	1	-	TD	15	0.125576	Train	NA	NA	NA	NA	NA	NA	NA	NA	NA	NA	NA
ASD4-5-6-Gold, NDD1	270	1	-	TD	33	0.820028	Train	NA	NA	NA	NA	NA	NA	NA	NA	NA	NA	NA
ASD4-5-6-Gold, NDD1	270	1	-	TD	14	0.56679	Train	NA	NA	NA	NA	NA	NA	NA	NA	NA	NA	NA
NDD1, hcNDD	125	1	-	TD	16	0.139876	Train	NA	NA	NA	NA	NA	NA	NA	NA	NA	NA	NA
ASD4-5-6-Gold, NDD1	270	1	-	TD	41	0.772256	Train	NA	NA	NA	NA	NA	NA	NA	NA	NA	NA	NA
ASD4-5-6-Gold, NDD1	270	1	-	TD	23	0.408946	Train	NA	NA	NA	NA	NA	NA	NA	NA	NA	NA	NA
ASD4-5-6-Gold, NDD1	270	1	-	TD	32	0.71197	Train	NA	NA	NA	NA	NA	NA	NA	NA	NA	NA	NA
ASD4-5-6-Gold, NDD1	270	1	-	TD	24	0.433127	Train	NA	NA	NA	NA	NA	NA	NA	NA	NA	NA	NA
ASD4-5-6-Gold, NDD1	270	1	-	TD	15	0.592319	Train	NA	NA	NA	NA	NA	NA	NA	NA	NA	NA	NA
NDD1, hcNDD	125	1	-	TD	15	0.165574	Train	NA	NA	NA	NA	NA	NA	NA	NA	NA	NA	NA
ASD4-5-6-Gold, NDD1	270	1	TAF13	TD	12	0.111733	Train	splice-acceptor	0	1	109617688	109075066	CTAGAAGTTAAAATGTA	C	NA	NA	NA	NA

## Sheet: Supplementary Table 4
There are 2301 routes return more than zero features. Supplementary table 4.1 presents how many routes successfully get results 5 times with the classifier in 5 fold cross validation. Supplementary table 4.2 present how many model (1 route + 1 classifier) return results 5 times in 5 fold cross validation. We only chose 1320 routes that have 5 time results in 5 fold cross validation in all 12 clas…
Supplementray table 4.1
Classifier	reg	logReg	lda	qda	ridgeReg	lassoReg	ridgeLogReg	lassoLogReg	elasticNetLogReg	randomForest	boosting	bagging
model	1396	1355	1355	1396	1355	1396	1396	1355	1402	1355	1396	1322
Supplementray table 4.2							Supplementray table 4.3
Succeed in # Iteration			models				feature filtration	selected/main
0			1811				no	36/277
1			2278				cov_var	20/192
2			1235				cov	55/285
3			3249				varImportance	37/285
4			2560				var	43/281
5			16479				feature selection	selected/main
							no	2021-02-24
							grn	0/238
							selectV	171/953
							zscore	18/105
							svm	0/0
							GSEA	0/0
							DE	0/0
							feature reduction	selected/main
							no	30/130
							plsr	47/239
							pcr	31/238
							cppls	50/238
							wgcna	0/57
							logisticFwd	13/176
							sis	20/242

## Sheet: Supplementary Table 5
Supplementary Table 5.1 showed the genes that found in routes. Supplementary Table 5.2 showed the feature gene found in the DE gene from above-the-mean subgroup.
geneName	score			featureRank	geneName	score
9638	119			0	9638	19
220042	116			1	220042	116
10643	103			2	10643	103
115004	97			3	3613	97
3613	97			4	115004	97
6256	94			5	6256	94
163732	92			6	163732	92
359845	90			7	359845	90
23492	90			8	23492	90
57118	89			9	57118	89
3755	88			10	3755	88
55893	88			11	55893	88
80790	87			12	80790	87
5996	87			13	5996	87
219771	87			14	219771	87
1545	86			16	441168	85
441168	85			17	7704	83
7704	83			18	79699	81
10461	81			19	9657	81
9657	81			21	5730	80
79699	81			22	8111	79
5730	80			23	57595	79
8111	79			24	51099	78
57595	79			25	10023	77
51099	78			26	2788	77
1380	77			27	1380	77
2788	77			28	80183	77
10023	77			29	8644	77
80183	77			30	84166	76
8644	77			33	23067	76
55022	76			34	3820	76
10219	76			35	4306	76
23067	76			36	79651	75
3820	76			37	7128	75
84166	76			38	259197	74
4306	76			39	3985	74
79651	75			40	2946	74
7128	75			41	114294	74
7174	74			43	54741	73
259197	74			45	2999	73
3985	74			46	94120	73
114294	74			47	2947	72
2946	74			48	114783	72
2999	73			50	266747	71
7572	73			51	57458	71
94120	73			52	1455	71
54741	73			54	9454	71
114783	72			55	118788	70
2947	72			56	165631	70
9454	71			57	283871	70
1455	71			58	80231	69
266747	71			60	2206	67
728715	71			61	29922	67
57458	71			62	116447	67
201627	71			63	7850	67
283871	70			66	311	66
165631	70			67	5578	66
118788	70			68	9060	65
80231	69			69	57168	65
9021	68			70	7100	65
29922	67			72	9019	65
653080	67			74	4090	65
116447	67			75	3458	64
7850	67			76	79901	64
2206	67			78	25909	64
81793	67			79	2026	64
311	66			80	343099	63
5578	66			81	22859	63
7100	65			82	54797	63
9060	65			85	128553	61
57168	65			86	10788	61
1675	65			87	120103	61
9019	65			89	56833	60
22803	65			90	387837	60
4090	65			91	10975	59
25909	64			92	8857	59
2026	64			93	5984	59
79901	64			95	596	59
3458	64			98	10039	59
112770	64			99	10004	58
22859	63			100	1762	58
4200	63			103	55752	58
343099	63			104	10313	58
54797	63			107	340307	58
23731	62			108	7428	57
10788	61			109	92610	57
128553	61			110	26270	57
120103	61			113	5678	57
56833	60			115	26207	57
387837	60			116	79798	57
717	60			117	2867	56
10039	59			118	9612	56
474344	59			119	55092	56
10975	59			124	9846	56
642502	59			125	22924	55
596	59			126	9806	55
729021	59			127	1822	55
5984	59			129	3597	55
8857	59			130	139105	55
51559	58			131	124790	55
340307	58			132	29796	54
10313	58			133	284	54
647074	58			135	10477	54
55752	58			137	6907	54
57677	58			138	3741	54
10004	58			139	3959	54
1762	58			140	2209	54
10598	58			141	829	54
26270	57			143	83442	54
112487	57			144	26505	54
7428	57			145	55049	53
1824	57			146	8648	53
92610	57			148	91663	53
5678	57			152	2189	52
305	57			153	9989	52
26207	57			156	23135	52
79798	57			157	93129	52
331	56			158	389015	51
163233	56			159	11322	51
55092	56			162	9254	51
5729	56			163	4205	51
9846	56			164	57446	51
2867	56			166	118429	50
653904	56			168	90378	50
9612	56			169	1523	50
22924	55			171	81	50
1822	55			172	10965	50
3597	55			175	3305	50
9806	55			178	2643	49
124790	55			179	26519	49
139105	55			180	83931	49
150094	55			181	23429	49
83442	54			183	81556	49
3741	54			184	306	49
3959	54			185	713	49
549	54			186	388753	49
23223	54			187	6691	49
284	54			188	8522	49
29796	54			189	1387	49
2209	54			190	5295	49
26505	54			191	8660	48
10477	54			192	163882	48
284023	54			193	93380	48
6907	54			195	23031	48
829	54			197	26052	48
8648	53			199	253827	48
643550	53			202	55086	48
55049	53			203	463	48
91663	53			204	152100	48
23741	52			205	10174	48
23135	52			206	26119	48
391257	52			207	4037	48
2189	52			208	10908	47
54682	52			211	376497	47
645520	52			214	10897	47
9989	52			215	119504	47
55164	52			217	23401	47
93129	52			218	3609	47
4205	51			219	57187	47
389015	51			220	124460	47
387934	51			221	9750	47
57446	51			222	54820	47
400652	51			223	7444	46
11322	51			224	8445	46
9254	51			227	8914	46
22846	50			228	55113	46
1912	50			229	440068	46
3305	50			230	64108	46
90378	50			231	2077	46
340198	50			232	23523	46
7010	50			234	26191	46
81	50			235	28985	46
1523	50			236	54915	46
492311	50			237	2171	45
51557	50			238	129531	45
118429	50			239	387522	45
10965	50			240	597	45
26519	49			241	56255	45
54541	49			242	23604	45
83931	49			243	83666	45
306	49			244	5914	45
1387	49			245	710	45
23429	49			246	124599	45
5295	49			247	8904	45
6691	49			248	983	45
713	49			249	27242	45
8522	49			250	153222	45
2643	49			251	112495	45
642749	49			252	79143	45
388753	49			253	4085	45
81556	49			254	81788	45
152100	48			255	8408	45
93380	48			256	8427	45
163882	48			257	10782	45
10174	48			258	5814	45
8660	48			259	5243	45
389286	48			260	8019	44
23646	48			261	219285	44
55086	48			262	2635	44
642969	48			263	10507	44
84900	48			264	10797	44
463	48			265	3482	44
26119	48			268	23396	44
4037	48			269	481	44
23031	48			271	4650	44
253827	48			272	5479	44
26052	48			275	7094	44
79971	48			276	396	44
124460	47			277	6772	44
23428	47			278	114769	44
119504	47			279	6601	44
376497	47			280	326624	44
654121	47			281	56935	44
7525	47			282	6120	44
9750	47			283	125950	44
259307	47			284	87	44
694	47			285	162466	44
10908	47			286	6890	44
57187	47			287	91662	44
10897	47			288	343990	44
3609	47			289	115207	44
23401	47			290	147807	44
54820	47			291	8986	44
2841	46			292	5684	44
64108	46			293	29855	44
55113	46			294	3428	44
8445	46			295	387103	44
2077	46			296	9447	44
8398	46			298	5330	44
54915	46			299	10403	44
773	46			300	4938	44
440068	46			301	7341	44
23523	46			302	23130	44
8914	46			303	79673	44
7444	46			305	4782	44
28985	46			307	5863	44
26191	46			308	7707	44
5814	45			309	83879	44
112495	45			310	1729	44
2171	45			311	57210	44
83666	45			312	4627	44
4085	45			313	138241	44
81788	45			315	64411	44
710	45			316	29089	44
27242	45			317	64174	44
153222	45			318	60489	44
5914	45			319	84658	44
387522	45			320	5359	44
56255	45			321	81857	43
124599	45			322	150290	43
129531	45			324	55967	43
10782	45			325	54625	43
79143	45			326	9903	43
5243	45			327	1033	43
597	45			328	57161	43
8427	45			329	4122	43
23604	45			330	80758	43
8408	45			331	55601	43
8904	45			333	56666	43
983	45			334	80256	43
4627	44			335	3418	43
387103	44			336	10346	43
5479	44			337	5989	43
651816	44			339	91373	43
481	44			340	23097	43
55647	44			342	118932	43
114769	44			343	124583	43
56935	44			344	146225	43
2210	44			345	56905	43
396	44			347	90407	43
64411	44			349	6709	43
343990	44			350	115992	43
5684	44			351	140803	43
115207	44			352	5634	43
125950	44			353	2664	43
326624	44			354	10561	43
352954	44			355	26157	43
83879	44			356	9215	43
4782	44			358	3707	43
836	44			359	115362	42
400759	44			360	55300	42
87	44			361	3385	42
5863	44			362	11262	42
5330	44			363	80833	42
9447	44			364	6433	42
1729	44			366	867	42
6890	44			367	54509	42
79673	44			368	801	42
10403	44			369	6996	42
4650	44			370	9919	42
5359	44			371	5293	42
162466	44			372	55837	42
7341	44			374	2932	42
4938	44			375	55858	42
7707	44			376	11237	42
2635	44			377	80019	42
10797	44			379	80005	42
8019	44			380	2944	42
3482	44			381	6789	42
10507	44			382	5721	42
29089	44			384	58476	42
57210	44			385	64386	42
3428	44			386	122525	42
647195	44			387	92162	42
91662	44			389	3161	42
607	44			390	23399	42
8986	44			391	57666	42
29126	44			392	27161	42
6601	44			393	10635	42
64174	44			394	26030	42
147807	44			395	6880	42
84658	44			396	728833	42
138241	44			397	9246	42
23130	44			399	94240	41
23396	44			401	27101	41
7094	44			402	116071	41
60489	44			403	276	41
29855	44			404	4335	41
219285	44			405	84919	41
6772	44			406	3981	41
6120	44			408	91300	41
23097	43			410	7086	41
124583	43			411	3251	41
9215	43			412	10964	41
3707	43			413	84440	41
10346	43			414	64748	41
55601	43			415	196463	41
150290	43			417	7090	41
644314	43			418	53635	41
4122	43			419	55048	41
728744	43			420	90007	41
10561	43			421	26523	41
118932	43			422	146223	41
5989	43			423	27043	41
648984	43			424	7462	40
283876	43			425	2057	40
56666	43			426	23053	40
5634	43			427	2982	40
1033	43			428	22883	40
115992	43			429	7528	40
56905	43			430	9134	40
6709	43			431	916	40
90407	43			432	51111	40
80758	43			433	57178	40
2664	43			435	11031	40
7702	43			436	28977	40
80256	43			437	6573	40
9903	43			439	115361	40
3418	43			441	958	40
146225	43			442	130074	40
81857	43			444	127396	39
116988	43			445	118813	39
54625	43			446	10247	39
140803	43			447	53831	39
91373	43			448	7439	39
60386	43			449	51128	39
55967	43			450	3838	39
57161	43			452	23586	39
26157	43			453	2686	39
80005	42			454	59352	39
728833	42			455	79137	39
643997	42			457	5111	39
55300	42			458	9318	39
5721	42			459	64333	39
5293	42			460	23060	39
57666	42			461	148479	39
801	42			463	53615	39
2944	42			464	84548	39
2932	42			465	85363	39
27161	42			466	55201	39
9919	42			468	55108	38
122525	42			470	55262	38
58476	42			471	9220	38
6880	42			472	23351	38
6789	42			474	890	38
55858	42			477	6668	38
3324	42			478	57140	38
54509	42			479	85464	38
115362	42			480	5920	38
10635	42			482	9121	38
55837	42			484	29098	38
867	42			486	79594	38
23399	42			487	9766	38
9637	42			488	23325	38
80019	42			489	10048	38
92162	42			490	389816	38
7152	42			491	28996	38
64386	42			492	11261	38
3161	42			495	9739	38
6433	42			496	80896	37
6996	42			497	9993	37
9246	42			498	64425	37
3385	42			499	24142	37
653496	42			500	3632	37
26030	42			501	6195	37
11237	42			503	11078	37
80833	42			504	22839	37
11262	42			505	10454	37
26523	41			506	79414	37
276	41			507	79616	37
145815	41			508	91543	37
64748	41			509	23633	37
91300	41			510	158747	37
3251	41			512	699	37
9728	41			513	634	37
196463	41			514	728	37
53635	41			520	10609	37
503645	41			521	9757	37
84440	41			522	1111	37
7090	41			523	29078	37
10964	41			524	5932	37
146223	41			525	54849	37
27043	41			526	10791	36
653157	41			528	1938	36
94240	41			529	63035	36
3981	41			530	55690	36
116071	41			531	6208	36
90007	41			533	23243	36
4335	41			534	135114	36
7086	41			535	23403	36
221037	41			536	51131	36
27101	41			537	161882	36
55048	41			538	55010	36
84919	41			539	1815	36
474338	40			540	11284	36
130074	40			543	23368	36
400077	40			544	6446	36
958	40			545	29888	36
9134	40			547	5879	36
51111	40			549	6609	36
22883	40			550	23424	36
2057	40			551	154075	36
7528	40			552	9111	36
4719	40			553	56997	36
23053	40			554	57459	36
115361	40			555	29889	35
57178	40			556	23142	35
28977	40			557	5430	35
11031	40			559	54955	35
916	40			562	64428	35
7462	40			563	5621	35
104	40			564	7454	35
2982	40			565	55854	35
6573	40			566	4303	35
23586	39			567	7450	35
53831	39			568	6844	35
59352	39			570	57104	35
85363	39			571	26973	35
5111	39			572	55500	35
53615	39			573	84243	35
10247	39			574	140707	35
118813	39			575	9683	35
3838	39			576	23162	35
148479	39			577	9920	35
127396	39			578	3800	35
64333	39			580	134957	35
79137	39			581	378708	35
23060	39			583	1831	34
55201	39			584	8409	34
645489	39			585	22881	34
641788	39			586	63874	34
51128	39			587	7533	34
7439	39			588	9424	34
861	39			590	10126	34
2686	39			591	58528	34
84548	39			592	55153	34
9318	39			595	23152	34
10538	38			596	51203	34
730994	38			597	752	34
55582	38			598	8436	34
28996	38			600	81542	34
55545	38			602	8553	34
146880	38			604	64781	34
9121	38			605	9261	34
890	38			607	51510	34
23196	38			608	6888	33
85395	38			610	84557	33
79594	38			611	85012	33
9220	38			612	80223	33
85464	38			613	952	33
29098	38			614	55343	33
55108	38			616	2618	33
11261	38			617	8607	33
6668	38			619	54434	33
389816	38			621	57419	33
10048	38			622	51363	33
9766	38			623	6942	33
89822	38			624	8837	33
9739	38			626	10390	32
5920	38			627	5204	32
23325	38			630	221504	32
645351	38			632	5537	32
644310	38			634	6201	32
55262	38			636	23256	32
23351	38			637	2782	32
57140	38			638	84148	32
57721	37			639	29925	32
9757	37			641	8555	32
24142	37			642	8763	32
64425	37			643	79720	32
79414	37			644	84693	32
23633	37			645	25953	32
158747	37			646	64207	32
50808	37			647	1164	32
9993	37			648	2882	32
79616	37			650	5062	32
54849	37			651	51053	32
11078	37			652	55924	32
728	37			653	199675	32
1477	37			654	51735	32
634	37			655	22927	32
22839	37			656	4496	31
80896	37			657	81671	31
1111	37			658	79893	31
6195	37			659	10379	31
699	37			660	7469	31
3632	37			664	7844	31
649214	37			666	26272	31
29078	37			668	6397	31
10609	37			669	162967	31
440465	37			670	6416	31
3687	37			671	7283	31
26255	37			672	201895	31
91543	37			674	8623	31
10454	37			675	57658	31
5932	37			683	155061	30
55010	36			684	127933	30
5879	36			686	79658	30
51131	36			687	79866	30
55832	36			688	9667	30
23403	36			690	56942	30
6208	36			692	2672	30
29888	36			693	57692	30
135114	36			694	2205	30
57414	36			695	1854	30
23368	36			697	60491	29
1815	36			698	6124	29
139341	36			699	4863	29
5289	36			700	8312	29
161882	36			706	54962	29
10791	36			707	11339	29
57459	36			709	84263	29
23424	36			711	5696	29
1938	36			712	60685	29
9111	36			713	3916	29
11284	36			714	1050	29
283651	36			716	55313	28
63035	36			717	5589	28
113189	36			718	65993	28
6446	36			721	10144	28
6609	36			723	140691	28
154075	36			724	9636	28
55690	36			725	10189	28
56997	36			727	5894	28
23243	36			731	64975	28
5188	35			732	55032	28
9404	35			734	57326	28
64428	35			735	286	28
5621	35			736	81603	27
378708	35			737	140459	27
7454	35			739	3627	27
84243	35			742	4242	27
54955	35			743	51315	27
23162	35			745	1112	27
653874	35			747	29097	27
55500	35			748	140885	27
7450	35			749	9792	27
5430	35			750	23558	27
10923	35			751	27351	27
9683	35			752	57153	27
390876	35			754	9770	27
6844	35			755	2217	27
3800	35			756	8407	27
26973	35			759	58190	27
57104	35			760	81565	27
23142	35			761	55165	27
29889	35			762	207	27
9920	35			763	7805	27
55854	35			765	57659	27
134957	35			766	9232	27
3308	35			768	9381	27
4303	35			769	7267	27
140707	35			770	6873	27
10126	34			771	3727	27
200014	34			772	5701	27
6399	34			773	63940	27
51510	34			774	27287	26
22881	34			776	440712	26
343477	34			778	54443	26
81542	34			780	9181	26
23152	34			782	57533	26
7533	34			784	8328	26
27429	34			786	83719	26
652864	34			787	5685	26
79412	34			788	26228	26
8436	34			789	65108	26
58528	34			790	5997	26
51203	34			791	23048	26
64781	34			793	55120	26
1831	34			794	392	26
9424	34			795	4683	26
752	34			796	10286	26
9261	34			797	10153	26
55153	34			799	8175	26
642031	34			804	84259	25
8409	34			808	3300	25
8553	34			809	2771	25
63874	34			811	55863	25
6942	33			812	55848	25
55343	33			813	1052	25
8837	33			816	1666	25
6888	33			817	148223	25
55222	33			820	5742	25
2618	33			826	3423	25
80223	33			833	527	25
51363	33			835	51258	25
23659	33			838	333929	25
8607	33			845	1639	25
55794	33			846	51010	25
54434	33			849	23365	25
5876	33			850	23214	25
85012	33			858	221	25
57419	33			859	2275	25
952	33			860	151636	25
84557	33			865	57634	25
25953	32			866	4900	25
199675	32			867	2879	25
5537	32			872	643	24
22927	32			875	8527	24
5204	32			876	1454	24
51735	32			878	55015	24
5062	32			881	4209	24
10207	32			886	140606	24
4678	32			887	408	24
55924	32			888	834	24
221504	32			893	54762	24
29925	32			894	10277	23
2882	32			897	5902	23
84148	32			898	4495	23
644330	32			899	23480	23
6201	32			900	55825	23
84693	32			901	26020	23
8555	32			902	65080	23
79720	32			904	64983	23
81790	32			905	27292	23
116236	32			906	79023	23
403313	32			908	55819	23
1164	32			909	28957	23
10390	32			910	29924	23
51053	32			911	2271	23
2782	32			912	2539	23
8763	32			914	150468	23
23256	32			915	64151	23
54808	32			916	6629	23
64207	32			917	157285	23
318	32			918	28998	23
29954	31			919	339487	23
64407	31			920	29088	23
201895	31			925	4542	23
10379	31			926	10384	23
26272	31			929	9844	23
79893	31			931	214	23
7844	31			933	4784	23
2224	31			934	10505	23
54879	31			936	51706	22
81671	31			937	147841	22
6397	31			939	10987	22
4496	31			940	8073	22
349236	31			941	79017	22
57658	31			943	22974	22
162967	31			945	79621	22
6416	31			947	4494	22
7283	31			950	2783	22
8623	31			952	11130	22
118432	31			953	80335	22
286333	31			958	23384	22
7469	31			961	9898	21
648733	31			962	83988	21
79658	30			964	163033	21
9667	30			966	23046	21
57692	30			969	29093	21
51471	30			971	7536	21
56942	30			975	1058	21
1854	30			976	3678	21
2672	30			977	11157	21
7542	30			978	4897	21
2205	30			979	5094	21
51406	30			980	10783	21
51574	30			982	8742	21
9541	30			983	10651	21
127933	30			985	1408	21
79866	30			987	10928	21
25849	30			989	2203	21
155061	30			991	8460	21
5796	30			992	8318	21
10221	30			993	9787	21
147007	30			994	4939	21
8312	29			995	91748	20
54962	29			996	55759	20
8269	29			1000	55862	20
60685	29			1001	38	20
1050	29			1003	5935	20
4863	29			1005	277	20
284367	29			1006	9014	20
6124	29			1008	9761	20
246778	29			1012	79595	20
11339	29			1014	54543	20
84263	29			1018	837	20
643031	29			1020	3429	20
3916	29			1024	4173	19
54480	29			1025	5686	19
30816	29			1026	51056	19
25896	29			1027	5298	19
5696	29			1029	23275	19
60491	29			1030	9986	19
1725	29			1031	391	19
51109	28			1032	1894	19
65993	28			1033	63875	19
55313	28			1035	81875	19
114928	28			1036	126308	19
64975	28			1037	2114	19
286	28			1039	79042	19
5589	28			1040	54662	19
5894	28			1042	342538	19
54916	28			1043	51371	19
10381	28			1045	10283	19
10189	28			1048	116496	19
57326	28			1050	9133	19
55032	28			1051	6487	19
140691	28			1053	5869	19
731096	28			1054	84271	19
57007	28			1056	133	18
10144	28			1058	7903	18
9712	28			1062	7272	18
9636	28			1066	55841	18
126375	28			1067	11080	18
6632	27			1068	3654	18
63940	27			1069	5551	18
8407	27			1071	23344	18
27351	27			1074	5586	18
4242	27			1076	10644	18
9770	27			1077	2033	18
55703	27			1079	7879	18
7267	27			1080	1601	18
140885	27			1081	493	18
10983	27			1083	6894	18
3727	27			1084	8897	18
58190	27			1086	81030	18
57659	27			1092	55312	18
9381	27			1093	65125	18
142891	27			1095	9654	17
23558	27			1096	6741	17
5701	27			1100	7566	17
2865	27			1105	9812	17
94107	27			1106	1441	17
7805	27			1107	55013	17
644655	27			1110	7319	17
29097	27			1111	7799	17
51315	27			1113	56904	17
57153	27			1114	4084	17
9792	27			1116	23603	17
9232	27			1117	5704	17
140459	27			1118	5329	17
2217	27			1119	2537	17
1962	27			1122	7381	17
4669	27			1123	9619	17
3627	27			1124	7298	17
55165	27			1125	1676	17
81565	27			1127	10733	17
92703	27			1131	4061	17
207	27			1132	23239	17
1112	27			1133	84300	17
6873	27			1134	8728	17
81603	27			1136	27106	17
5685	26			1138	5928	17
27287	26			1142	79101	17
5997	26			1145	80254	16
57533	26			1152	641455	16
8328	26			1155	51184	16
9181	26			1160	3148	16
649548	26			1161	56344	16
26152	26			1167	115426	16
10153	26			1169	644096	16
83719	26			1173	8226	16
26228	26			1175	9647	16
392	26			1176	23211	16
645899	26			1179	79102	16
10286	26			1180	80325	16
5253	26			1182	55810	16
23048	26			1184	8362	16
65108	26			1190	375704	16
2041	26			1196	29998	16
7305	26			1201	51668	15
4683	26			1202	64718	15
440712	26			1205	55051	15
8175	26			1206	65018	15
649801	26			1208	10969	15
55904	26			1211	55789	15
55120	26			1213	25832	15
54443	26			1216	6491	15
4736	25			1219	7587	15
9123	25			1225	3717	15
527	25			1227	1514	15
388555	25			1228	3059	15
1666	25			1231	64092	15
642369	25			1237	8664	15
83877	25			1242	51155	15
3785	25			1245	255758	15
64840	25			1246	23023	15
129685	25			1247	254048	15
3300	25			1248	5427	15
3684	25			1257	6645	14
8220	25			1260	253980	14
333929	25			1267	4208	14
2879	25			1274	9938	14
64769	25			1276	6667	14
8631	25			1277	117144	14
55218	25			1279	3832	14
55747	25			1280	26521	14
55863	25			1281	84274	14
80237	25			1284	79026	14
440551	25			1285	51567	14
402415	25			1287	51015	14
374920	25			1288	10409	14
79680	25			1289	55731	14
3423	25			1291	25796	14
221	25			1298	1173	14
348801	25			1299	11065	13
55540	25			1300	129607	13
55212	25			1301	2309	13
51258	25			1306	3142	13
1639	25			1310	23597	13
5742	25			1315	83696	13
650433	25			1319	5836	13
84259	25			1320	22905	13
1052	25			1321	4331	13
51010	25			1322	58527	13
652668	25			1323	1820	13
284004	25			1325	2802	13
730920	25			1327	259266	13
2771	25			1328	23433	13
84140	25			1340	54472	13
574029	25			1349	60343	13
4222	25			1354	6840	13
337976	25			1360	64115	13
23365	25			1361	57447	13
148398	25			1363	116151	13
6607	25			1367	83590	13
7095	25			1370	252969	13
27330	25			1377	494470	12
57634	25			1379	8736	12
161291	25			1381	58472	12
644799	25			1395	9170	12
79723	25			1398	307	12
151636	25			1407	23303	12
23214	25			1409	6196	12
148223	25			1410	79591	12
646195	25			1413	8519	12
10557	25			1427	5698	12
23408	25			1435	84174	12
10905	25			1446	7994	12
645683	25			1447	9530	12
3929	25			1451	8502	12
55848	25			1452	9921	12
170393	25			1458	6241	12
2275	25			1464	5606	11
55038	25			1467	8603	11
126695	25			1468	2137	11
4900	25			1469	127262	11
5781	25			1471	5976	11
729837	24			1472	9442	11
50807	24			1476	7130	11
650321	24			1481	57097	11
55106	24			1484	9928	11
9807	24			1488	9319	11
4209	24			1498	5036	11
25850	24			1501	29127	11
140606	24			1502	2180	11
283948	24			1503	140739	11
1454	24			1506	3927	11
2823	24			1507	54985	11
8527	24			1511	6793	11
440871	24			1517	58478	11
834	24			1523	55534	11
643	24			1525	473	11
10296	24			1526	140710	11
54762	24			1529	7461	11
644922	24			1530	55215	11
90417	24			1537	254065	11
5395	24			1541	10673	11
55015	24			1545	9833	11
730316	24			1547	891	11
9811	24			1549	56913	11
408	24			1553	7088	11
578	23			1562	7045	11
55825	23			1564	51523	11
10384	23			1565	63893	11
65080	23			1569	4893	11
10277	23			1570	902	11
5902	23			1572	6850	11
29088	23			1581	1628	10
2539	23			1585	79147	10
10633	23			1586	3964	10
2271	23			1587	4289	10
84885	23			1589	26156	10
23480	23			1590	403341	10
79023	23			1593	2633	10
26020	23			1595	6277	10
64983	23			1605	8031	10
55819	23			1612	6547	10
9844	23			1619	7153	10
339487	23			1621	494143	10
28957	23			1622	23637	10
28998	23			1624	355	10
10505	23			1625	3092	10
1605	23			1628	54815	10
121355	23			1629	84277	10
6238	23			1630	64744	10
10184	23			1631	55856	10
54994	23			1633	84975	10
157285	23			1634	497661	10
9	23			1637	10250	10
26468	23			1639	54811	10
4542	23			1643	3720	10
214	23			1655	151246	9
27292	23			1658	9783	9
3560	23			1665	166	9
23108	23			1675	2745	9
4495	23			1683	5026	9
64151	23			1684	160	9
29924	23			1693	5294	9
10588	23			1703	55388	9
4784	23			1709	3600	9
6629	23			1710	54549	9
730746	23			1711	2064	9
150468	23			1717	388	9
51706	22			1723	64135	9
196752	22			1735	6993	9
2710	22			1736	2017	9
838	22			1744	84864	9
147841	22			1746	54809	9
80335	22			1750	51754	9
285440	22			1752	991	9
4494	22			1764	51157	9
23529	22			1787	91937	9
8073	22			1791	8722	8
79017	22			1793	860	8
2783	22			1797	5590	8
11238	22			1806	9080	8
22974	22			1818	10765	8
57149	22			1833	56658	8
79621	22			1834	388115	8
23384	22			1835	56894	8
375341	22			1836	10628	8
10987	22			1842	387921	8
26986	22			1843	148823	8
3516	22			1844	5501	8
11130	22			1854	118	8
121457	22			1855	10134	8
23462	22			1858	83706	8
8460	21			1860	10213	8
4939	21			1866	58497	8
644380	21			1871	23099	8
692084	21			1872	57488	8
2801	21			1875	128710	8
3678	21			1878	51386	8
220929	21			1880	54785	8
8742	21			1881	8723	8
2203	21			1883	54971	8
29093	21			1885	10904	8
653401	21			1886	22838	8
125144	21			1894	5687	8
8318	21			1895	26000	8
9256	21			1901	158358	8
9898	21			1902	54502	8
163033	21			1903	10927	8
387357	21			1904	54552	8
286354	21			1905	6404	8
7536	21			1906	5695	8
80008	21			1910	55133	8
55809	21			1914	6132	8
23046	21			1915	29904	8
10783	21			1921	7077	7
83988	21			1926	4217	7
11157	21			1929	8654	7
5094	21			1930	5305	7
1058	21			1936	55661	7
1408	21			1938	51071	7
653450	21			1941	79019	7
10928	21			1950	10826	7
9787	21			1951	57584	7
4897	21			1955	127544	7
5464	21			1956	2237	7
10651	21			1960	51257	7
10431	21			1961	2039	7
83642	20			1967	54739	7
23580	20			1969	9917	7
56478	20			1972	5518	7
9014	20			1980	1062	7
54543	20			1981	10054	7
277	20			1983	51104	7
23199	20			1989	10539	7
38	20			1993	11252	7
3429	20			1996	1875	7
27257	20			1999	29028	7
7965	20			2003	7263	7
837	20			2004	57190	7
54956	20			2011	5199	7
9761	20			2027	51338	7
648343	20			2033	7084	7
80352	20			2035	3577	7
728283	20			2048	3146	7
91748	20			2050	6829	7
160897	20			2067	10217	6
90990	20			2087	3815	6
55759	20			2089	1486	6
79595	20			2091	55315	6
439949	20			2103	55183	6
55862	20			2113	222166	6
51604	20			2115	11004	6
3683	20			2132	6790	6
8349	20			2133	9236	6
5935	20			2140	116369	6
126308	19			2157	22933	6
51371	19			2167	54788	6
54662	19			2168	84916	5
51056	19			2176	57185	5
5116	19			2204	29761	5
5869	19			2206	4067	5
342538	19			2207	51633	5
9133	19			2209	9477	5
84271	19			2210	5325	5
5686	19			2217	8559	5
10392	19			2227	11153	5
10283	19			2234	4352	5
4173	19			2240	78996	5
3141	19			2247	92906	5
391	19			2251	51022	5
2114	19			2259	10079	5
79042	19			2261	5252	5
85025	19			2264	3955	5
5298	19			2270	55654	5
4130	19			2285	4953	4
729196	19			2309	284098	4
9986	19			2316	199870	4
1506	19			2321	2308	4
7180	19			2322	2081	4
23275	19			2323	5175	4
116496	19			2324	4940	4
1894	19			2340	26586	4
649169	19			2342	91801	4
5223	19			2344	8372	4
63875	19			2346	4354	4
81875	19			2349	641649	4
6487	19			2360	3422	4
11080	18			2361	6240	4
643977	18			2378	10520	4
8897	18			2379	84930	4
7879	18			2380	7083	4
54531	18			2382	10800	4
91283	18			2383	164668	4
55841	18			2386	7145	4
23344	18			2390	57333	4
26100	18			2391	83699	3
642197	18			2400	533	3
642361	18			2401	2811	3
6894	18			2421	9412	3
7272	18			2423	29128	3
133	18			2424	1298	3
55312	18			2426	8819	3
10072	18			2433	9455	3
7903	18			2435	8714	3
9764	18			2456	55749	3
23780	18			2458	254427	3
5551	18			2461	160760	3
2033	18			2462	6886	3
650518	18			2463	79624	3
245936	18			2466	10867	3
5586	18			2469	9871	3
687	18			2479	6565	3
1601	18			2480	10944	3
201164	18			2483	126282	3
280655	18			2487	22796	3
3654	18			2489	840	3
10644	18			2506	9582	3
4001	18			2529	1397	3
65125	18			2530	122011	3
81030	18			2535	3615	3
56267	18			2541	1000	3
493	18			2561	91137	3
541565	18			2598	1975	2
79587	18			2617	8638	2
2592	18			2623	3067	2
84298	18			2638	81027	2
345757	17			2641	192670	2
197135	17			2658	55700	2
9817	17			2664	51622	2
10771	17			2665	91860	2
1441	17			2671	65249	2
390414	17			2679	10367	2
2805	17			2683	51514	2
7298	17			2696	239	2
55013	17			2716	348094	2
653606	17			2734	219738	2
5928	17			2766	3017	2
137994	17			2806	55679	2
6905	17			2839	598	2
112714	17			2843	7739	2
56005	17			2860	85414	2
256355	17			2911	3356	1
7566	17			2921	283420	1
139716	17			2939	27065	1
7319	17			2969	83700	1
27106	17			2994	57121	1
1676	17			3013	8292	1
84300	17			3014	113791	1
23603	17			3020	9185	1
79101	17			3099	913	1
55701	17			3110	3081	1
23239	17			3121	3221	1
6741	17
390980	17
56904	17
9812	17
7381	17
284701	17
7799	17
9654	17
145438	17
55968	17
5704	17
5329	17
4171	17
4084	17
282618	17
8728	17
114882	17
64395	17
2537	17
9619	17
4061	17
27299	17
10733	17
25788	17
8362	16
9214	16
7227	16
84525	16
3148	16
22835	16
55810	16
319101	16
80325	16
199990	16
440525	16
4048	16
23211	16
148137	16
729692	16
8226	16
79102	16
84343	16
414	16
552891	16
84129	16
80254	16
115426	16
644096	16
641518	16
375704	16
84719	16
152195	16
401505	16
712	16
91746	16
29998	16
54033	16
54555	16
1791	16
282973	16
56967	16
56344	16
4116	16
374654	16
199713	16
3728	16
732138	16
80094	16
146517	16
51184	16
6675	16
653596	16
9647	16
754	16
641455	16
92270	16
51092	16
57704	15
149076	15
51155	15
6714	15
51226	15
440829	15
54386	15
2166	15
3622	15
5962	15
1933	15
54503	15
10969	15
3902	15
81502	15
656	15
29994	15
3223	15
25832	15
80301	15
23787	15
51668	15
5230	15
1514	15
644131	15
8664	15
118491	15
147804	15
201176	15
23023	15
5427	15
254048	15
55789	15
6491	15
3717	15
3059	15
255758	15
445347	15
864	15
285053	15
5805	15
22858	15
64092	15
2961	15
55198	15
4666	15
7587	15
643831	15
23013	15
3592	15
23435	15
65018	15
6729	15
57122	15
647037	15
64718	15
55051	15
6775	14
9938	14
253980	14
55731	14
400455	14
115	14
51635	14
8418	14
84634	14
11035	14
25796	14
117144	14
1173	14
6667	14
84274	14
3987	14
51430	14
200205	14
646786	14
23095	14
25829	14
79074	14
65057	14
79026	14
51567	14
4208	14
3832	14
32	14
26521	14
161527	14
5527	14
23582	14
10409	14
154881	14
155038	14
51202	14
5699	14
6421	14
51015	14
10212	14
6645	14
79036	14
5982	14
642017	14
22934	14
79031	13
651441	13
59271	13
22929	13
6840	13
729843	13
54039	13
5782	13
83590	13
8761	13
80055	13
55937	13
64115	13
131474	13
54472	13
60343	13
51530	13
11065	13
84875	13
55840	13
9980	13
116151	13
284944	13
6281	13
252969	13
646197	13
56604	13
23597	13
162	13
523	13
23433	13
348235	13
58527	13
9852	13
8178	13
79842	13
55625	13
646697	13
259266	13
157317	13
6653	13
5888	13
64112	13
2108	13
23218	13
22898	13
84309	13
441193	13
64374	13
91289	13
116115	13
2309	13
1163	13
129607	13
1452	13
22905	13
1820	13
57447	13
4131	13
116362	13
3142	13
5788	13
2802	13
6143	13
6192	13
25939	13
649679	13
23528	13
83696	13
51316	13
4926	13
489	13
7564	13
4331	13
1573	13
28962	13
5836	13
80829	12
200958	12
85006	12
11320	12
6241	12
56100	12
8943	12
652113	12
727726	12
113	12
3371	12
4814	12
11019	12
5379	12
441019	12
121260	12
494470	12
5387	12
6196	12
57654	12
84922	12
404093	12
57415	12
8736	12
7994	12
5034	12
54108	12
55755	12
90423	12
96459	12
307	12
48	12
55849	12
29979	12
19	12
145853	12
51655	12
2230	12
124222	12
440396	12
60684	12
2323	12
79671	12
23524	12
4706	12
55450	12
115294	12
55135	12
3561	12
1232	12
5690	12
53335	12
8519	12
79134	12
23303	12
2146	12
9170	12
283149	12
54919	12
9946	12
55529	12
58472	12
9530	12
285550	12
79675	12
157313	12
84174	12
6173	12
255027	12
8502	12
1122	12
57179	12
9921	12
140831	12
113246	12
26233	12
648638	12
79591	12
101	12
1643	12
55672	12
5698	12
652694	12
1522	11
4141	11
83716	11
202134	11
4034	11
25778	11
9928	11
2974	11
5356	11
29110	11
124446	11
7045	11
8500	11
1200	11
113402	11
57484	11
4929	11
9516	11
84649	11
10773	11
55214	11
254065	11
128061	11
55061	11
26231	11
10673	11
3430	11
25864	11
6526	11
7088	11
9319	11
401233	11
6227	11
150274	11
79754	11
57018	11
83860	11
221937	11
4245	11
140710	11
9679	11
9842	11
26043	11
91452	11
79034	11
473	11
8624	11
399967	11
440157	11
9833	11
51523	11
5036	11
54985	11
29071	11
9442	11
64087	11
651316	11
902	11
4893	11
2180	11
55215	11
79568	11
546	11
3927	11
153339	11
7295	11
5976	11
5606	11
29127	11
57189	11
646920	11
55181	11
6850	11
9663	11
29880	11
56477	11
57097	11
84332	11
643109	11
651738	11
127262	11
140739	11
58506	11
51318	11
79077	11
90925	11
90522	11
2137	11
64343	11
891	11
3738	11
25980	11
1660	11
55534	11
123016	11
7461	11
646900	11
11235	11
10190	11
158160	11
8603	11
6159	11
56913	11
25879	11
89941	11
7130	11
83856	11
65008	11
79751	11
653147	11
6793	11
83540	11
63893	11
58478	11
8031	10
80153	10
10250	10
403341	10
5889	10
79147	10
83440	10
51230	10
79685	10
4289	10
9373	10
55856	10
113174	10
57480	10
3720	10
84154	10
1316	10
3092	10
7153	10
57616	10
84520	10
25847	10
661	10
643870	10
6547	10
5052	10
1628	10
643007	10
3964	10
7690	10
27087	10
54811	10
26156	10
84033	10
355	10
57102	10
8801	10
84954	10
2634	10
27300	10
654074	10
23637	10
64744	10
147138	10
26227	10
654346	10
5926	10
84277	10
8511	10
494143	10
7052	10
9801	10
90701	10
93974	10
6688	10
84975	10
11066	10
2633	10
23412	10
54815	10
96764	10
6277	10
80762	10
643033	10
497661	10
39	10
10062	10
643313	10
2317	10
7273	10
644094	10
1428	9
6993	9
1493	9
6228	9
54800	9
117852	9
55188	9
64135	9
5294	9
642348	9
91937	9
23059	9
646401	9
389435	9
8538	9
54809	9
22918	9
2017	9
51306	9
1657	9
84864	9
3553	9
9510	9
728973	9
442721	9
1937	9
388	9
374879	9
695	9
11064	9
286133	9
9658	9
51172	9
4751	9
3301	9
10109	9
57464	9
84817	9
7716	9
6785	9
257000	9
730432	9
6209	9
91833	9
604	9
9200	9
9783	9
221830	9
6507	9
652493	9
284996	9
731396	9
2241	9
5163	9
2650	9
651126	9
3600	9
51157	9
3205	9
79172	9
79623	9
129831	9
375387	9
29851	9
8944	9
1641	9
1611	9
197320	9
151246	9
391157	9
27320	9
5688	9
24145	9
51095	9
400958	9
5570	9
5983	9
2738	9
23087	9
60560	9
11082	9
149699	9
84324	9
1783	9
5990	9
389792	9
51300	9
166	9
285407	9
54431	9
28971	9
6169	9
81029	9
389672	9
650454	9
55388	9
6253	9
56006	9
202051	9
10005	9
3446	9
4817	9
2064	9
400963	9
160	9
9253	9
54464	9
23098	9
149134	9
220213	9
23169	9
648526	9
79048	9
7840	9
643043	9
51754	9
55127	9
29942	9
653778	9
9797	9
1294	9
57515	9
2745	9
92211	9
646358	9
128322	9
653219	9
196074	9
649320	9
29122	9
1292	9
1117	9
641371	9
648039	9
2512	9
5026	9
165829	9
6398	9
991	9
646403	9
11097	9
116984	9
3621	9
8615	9
54549	9
9252	9
54785	8
7979	8
388561	8
303	8
51072	8
8824	8
54971	8
56658	8
9735	8
643668	8
54928	8
10422	8
56886	8
26271	8
10330	8
5829	8
26000	8
25930	8
5529	8
120425	8
89801	8
56894	8
23129	8
25936	8
10904	8
5986	8
118	8
8723	8
114926	8
373156	8
3183	8
51386	8
58497	8
57701	8
10765	8
28989	8
51637	8
5501	8
10197	8
10628	8
7386	8
5687	8
7701	8
55745	8
7334	8
653566	8
84106	8
22838	8
10213	8
6132	8
10134	8
6625	8
79657	8
123283	8
9867	8
79960	8
6477	8
9885	8
653232	8
28232	8
57488	8
25948	8
55829	8
5579	8
1185	8
51726	8
387921	8
649555	8
93627	8
23234	8
7818	8
4724	8
83706	8
6448	8
9741	8
3556	8
5590	8
25970	8
116068	8
51646	8
646144	8
373	8
5523	8
4665	8
728642	8
9080	8
128710	8
2776	8
23468	8
55133	8
158358	8
7764	8
6404	8
113444	8
387	8
54502	8
10927	8
388115	8
79014	8
159686	8
29904	8
56949	8
648749	8
55959	8
1608	8
23099	8
3612	8
81698	8
285544	8
51667	8
10073	8
51617	8
148823	8
64763	8
85379	8
84669	8
78988	8
4810	8
3512	8
8722	8
84266	8
5695	8
401720	8
54552	8
374928	8
860	8
158248	8
54884	8
23569	8
92840	8
283848	8
57190	7
1875	7
9039	7
79982	7
54739	7
23022	7
22868	7
10971	7
7263	7
284207	7
85406	7
55954	7
55052	7
969	7
6829	7
25821	7
3577	7
125228	7
652595	7
339324	7
8317	7
5431	7
51209	7
54534	7
3841	7
9925	7
10539	7
114785	7
10196	7
5199	7
60672	7
4690	7
4528	7
3146	7
11252	7
256380	7
64801	7
64132	7
55095	7
7385	7
51703	7
2039	7
79135	7
283234	7
2671	7
3050	7
3925	7
22909	7
644979	7
5058	7
583	7
5711	7
9922	7
255809	7
7311	7
1209	7
4150	7
10054	7
80851	7
84247	7
55750	7
9917	7
78999	7
472	7
116985	7
4299	7
10382	7
9053	7
4711	7
9931	7
5119	7
29028	7
128637	7
51338	7
8106	7
51104	7
81557	7
[truncated: 1,140 more rows]

## Sheet: Supplementary Table 6
	ASD (Above-the-mean)	ASD(Below-the-mean)	TD	ASD (Above-the-mean) vs. TD	ASD (Below-the-mean) vs.TD	ASD (Above-the-mean vs. Below-the-mean)
Demographics
Sex (M)	82	45	113
Age at clinical tests, months	45.3 (21.25)	58.2 (37.28)	35.8 (10.9)	<.001	<.001	0.03782
ADOS (module T, 1, or 2) score
ADOS CoSo	13.9 (3.7)	14.3 (3.6)	2.3 (2.0)	<.001	<.001	0.548
ADOS RRB	3.5 (1.6)	3.8 (1.4)	0.4 (0.6)	<.001	<.001	0.267
ADOS Total	17.4 (4.5)	18.1 (4.0)	2.7 (2.1)	<.001	<.001	0.359
Mullen T score*
Visual reception	39.3 (13.5)	40.4 (14.5)	58.8 (10.7)	<.001	<.001	0.856
Fine motor	35.2 (11.9)	35.7 (12.7)	54.0 (9.3)	<.001	<.001	0.815
Receptive language	31.2 (14.1)	31.7 (14.3)	53.0 (8.0)	<.001	<.001	0.849
Expressive language	28.9 (16.0)	32.3 (15.8)	53.1 (9.4)	<.001	<.001	0.261
Early Learning Composite	72.4 (18.6)	74.5 (20.2)	109.4 (12.9)	<.001	<.001	0.555
Vineland standard score
Communication	80.1 (18.9)	82.2 (14.8)	103.7 (10.4)	<.001	<.001	0.679
Daily living skill	84.1 (13.1)	83.0 (12.4)	102.2 (10.3)	<.001	<.001	0.619
Socialization	79.9 (11.8)	80.5 (12.9)	104.4 (11.3)	<.001	<.001	0.826
Motor skills	87.0 (10.8)	89.8 (10.4)	101.9 (10.1)	<.001	<.001	0.146
Adaptive behavior composite	80.1 (13.2)	81.2 (11.4)	103.4 (10.2)	<.001	<.001	0.618
Supplementary Table 6 for above-the-mean ASD, below-the-mean ASD vs. TD subjects
Values for age and all clinical test scores are presented as mean (SD).
Abbreviations: ADOS, Autism Diagnostic Observation Schedule; ASD, autism spectrum disorder; CoSo, Communication Social Score; RRB, restricted and repetitive behaviour; TD, typical development.
*excluding 5 subjects (1 ASD above-the-mean/4 TD) with missing Mullen test scores.

## Sheet: Supplementary Table 7
Supplementary Table 7. enrichment test for top ranked 500 genes.									Clustered by Revigo
source	term_name	term_id	adjusted_p_value	negative_log10_of_adjusted_p_value	term_size	query_size	intersection_size		TermID	Name	Frequency	PlotX	PlotY	LogSize	Value	Uniqueness	Dispensability	Representative	Eliminated
GO:BP	defense response	GO:0006952	9.4709e-05	4.02361	1191	452	83		GO:0000904	"cell morphogenesis involved in differentiation"	3.045	6.069	1.518	2.736	-1.71	0.796	0	-1	FALSE
GO:BP	defense response to virus	GO:0051607	0.00027525	3.56028	218	452	26		GO:0048667	"cell morphogenesis involved in neuron differentiation"	2.462	null	null	2.643	-1.159	0.772	0.867	904	TRUE
GO:BP	defense response to symbiont	GO:0140546	0.00027525	3.56028	218	452	26		GO:0048812	"neuron projection morphogenesis"	2.731	null	null	2.688	-1.201	0.751	0.88	904	TRUE
GO:BP	defense response to other organism	GO:0098542	0.00027525	3.56028	805	452	61		GO:0032990	"cell part morphogenesis"	2.877	null	null	2.711	-1.112	0.808	0.918	904	TRUE
GO:BP	biological process involved in interspecies interaction between organisms	GO:0044419	0.00048175	3.31718	1160	452	78		GO:0007409	"axonogenesis"	2.103	null	null	2.575	-1.008	0.756	0.936	904	TRUE
GO:BP	response to biotic stimulus	GO:0009607	0.00068248	3.16591	1057	452	72		GO:0048858	"cell projection morphogenesis"	2.776	null	null	2.695	-1.077	0.777	0.959	904	TRUE
GO:BP	regulation of immune response	GO:0050776	0.00068248	3.16591	782	452	58		GO:0120039	"plasma membrane bounded cell projection morphogenesis"	2.754	null	null	2.692	-1.099	0.777	0.969	904	TRUE
GO:BP	regulation of innate immune response	GO:0045088	0.00070387	3.15251	265	452	28		GO:0001816	"cytokine production"	0.079	4.83	4.8	1.176	-1.248	0.968	0	-1	FALSE
GO:BP	regulation of response to biotic stimulus	GO:0002831	0.00093328	3.02999	351	452	33		GO:0044419	"biological process involved in interspecies interaction between organisms"	8.777	2.329	3.764	3.195	-3.317	1	0	-1	FALSE
GO:BP	innate immune response	GO:0045087	0.00105811	2.97547	672	452	51		GO:0045088	"regulation of innate immune response"	1.778	-5.585	-1.879	2.502	-3.153	0.648	0	-1	FALSE
GO:BP	response to external biotic stimulus	GO:0043207	0.00123942	2.90678	1029	452	69		GO:0050778	"positive regulation of immune response"	4.145	null	null	2.869	-1.475	0.679	0.706	45088	TRUE
GO:BP	response to other organism	GO:0051707	0.00123942	2.90678	1029	452	69		GO:0050777	"negative regulation of immune response"	2.064	null	null	2.567	-1.049	0.68	0.721	45088	TRUE
GO:BP	regulation of immune system process	GO:0002682	0.00132185	2.87882	1175	452	76		GO:0050776	"regulation of immune response"	6.562	null	null	3.069	-3.166	0.695	0.721	45088	TRUE
GO:BP	regulation of defense response to virus by host	GO:0050691	0.00416647	2.38023	40	452	9		GO:0050691	"regulation of defense response to virus by host"	0.23	null	null	1.623	-2.38	0.7	0.723	45088	TRUE
GO:BP	response to virus	GO:0009615	0.00416647	2.38023	286	452	27		GO:0031348	"negative regulation of defense response"	2.238	null	null	2.602	-1.077	0.713	0.742	45088	TRUE
GO:BP	regulation of interferon-gamma-mediated signaling pathway	GO:0060334	0.00416647	2.38023	23	452	7		GO:0050688	"regulation of defense response to virus"	0.381	null	null	1.839	-1.228	0.695	0.762	45088	TRUE
GO:BP	regulation of response to interferon-gamma	GO:0060330	0.00416647	2.38023	23	452	7		GO:0045824	"negative regulation of innate immune response"	0.387	null	null	1.845	-1.562	0.676	0.763	45088	TRUE
GO:BP	regulation of response to cytokine stimulus	GO:0060759	0.0102749	1.98822	146	452	17		GO:0002684	"positive regulation of immune system process"	5.906	null	null	3.023	-1.562	0.766	0.767	45088	TRUE
GO:BP	regulation of defense response	GO:0031347	0.0109299	1.96138	557	452	41		GO:0002253	"activation of immune response"	2.95	null	null	2.722	-1.131	0.613	0.794	45088	TRUE
GO:BP	response to cytokine	GO:0034097	0.0133602	1.87419	898	452	58		GO:0002832	"negative regulation of response to biotic stimulus"	0.589	null	null	2.025	-1.123	0.73	0.798	45088	TRUE
GO:BP	positive regulation of phosphatidylinositol 3-kinase signaling	GO:0014068	0.0163868	1.78551	60	452	10		GO:0002230	"positive regulation of defense response to virus by host"	0.174	null	null	1.505	-1.673	0.707	0.893	45088	TRUE
GO:BP	response to interferon-gamma	GO:0034341	0.0163868	1.78551	154	452	17		GO:0051607	"defense response to virus"	1.189	4.594	-4.215	2.328	-3.56	0.776	0	-1	FALSE
GO:BP	regulation of response to external stimulus	GO:0032101	0.0172688	1.76274	771	452	51		GO:0045087	"innate immune response"	4.717	null	null	2.925	-2.975	0.737	0.719	51607	TRUE
GO:BP	cell morphogenesis involved in differentiation	GO:0000904	0.0195157	1.70962	448	452	34		GO:0098542	"defense response to other organism"	5.743	null	null	3.011	-3.56	0.742	0.793	51607	TRUE
GO:BP	positive regulation of defense response to virus by host	GO:0002230	0.0212494	1.67265	31	452	7		GO:0051707	"response to other organism"	7.858	null	null	3.147	-2.907	0.784	0.868	51607	TRUE
GO:BP	negative regulation of innate immune response	GO:0045824	0.0274421	1.56158	55	452	9		GO:0043207	"response to external biotic stimulus"	7.863	null	null	3.147	-2.907	0.79	0.886	51607	TRUE
GO:BP	positive regulation of immune system process	GO:0002684	0.0274421	1.56158	735	452	48		GO:0000122	"negative regulation of transcription by RNA polymerase II"	4.902	-2.671	5.086	2.942	-1.515	0.886	0.039	-1	FALSE
GO:BP	regulation of cytokine-mediated signaling pathway	GO:0001959	0.0277541	1.55667	136	452	15		GO:0002682	"regulation of immune system process"	9.506	-2.328	-8.102	3.229	-2.879	0.956	0.051	-1	FALSE
GO:BP	cellular response to interferon-gamma	GO:0071346	0.0294619	1.53074	137	452	15		GO:0034762	"regulation of transmembrane transport"	3.242	-6.781	3.5	2.763	-1.077	0.946	0.052	-1	FALSE
GO:BP	interferon-gamma-mediated signaling pathway	GO:0060333	0.029713	1.52705	81	452	11		GO:0048015	"phosphatidylinositol-mediated signaling"	0.443	1.087	0.702	1.903	-1.131	0.911	0.08	-1	FALSE
GO:BP	negative regulation of transcription by RNA polymerase II	GO:0000122	0.0305498	1.51499	622	452	42		GO:0009607	"response to biotic stimulus"	8.525	0.315	-7.755	3.182	-3.166	0.938	0.114	-1	FALSE
GO:BP	hippocampus development	GO:0021766	0.0305498	1.51499	45	452	8		GO:0006468	"protein phosphorylation"	3.859	3.18	5.953	2.838	-1.201	0.973	0.138	-1	FALSE
GO:BP	negative regulation of immune system process	GO:0002683	0.0328317	1.48371	359	452	28		GO:0034097	"response to cytokine"	6.175	1.223	-6.406	3.042	-1.874	0.904	0.15	-1	FALSE
GO:BP	positive regulation of immune response	GO:0050778	0.0335213	1.47468	510	452	36		GO:0090207	"regulation of triglyceride metabolic process"	0.202	-0.228	6.037	1.568	-1.056	0.953	0.161	-1	FALSE
GO:BP	regulation of phosphatidylinositol 3-kinase signaling	GO:0014066	0.0455468	1.34154	87	452	11		GO:0021766	"hippocampus development"	0.449	6.722	0.576	1.908	-1.515	0.866	0.192	-1	FALSE
GO:BP	pallium development	GO:0021543	0.0483996	1.31516	102	452	12		GO:0021761	"limbic system development"	0.6	null	null	2.033	-1.159	0.865	0.716	21766	TRUE
GO:BP	regulation of cytokine production	GO:0001817	0.0500654	1.30046	564	452	38		GO:0021543	"pallium development"	0.948	null	null	2.23	-1.315	0.857	0.835	21766	TRUE
GO:BP	cellular response to cytokine stimulus	GO:0071345	0.0521325	1.28289	830	452	51		GO:0019216	"regulation of lipid metabolic process"	2.047	-1.394	6.24	2.563	-1.091	0.945	0.216	-1	FALSE
GO:BP	cell morphogenesis	GO:0000902	0.0539595	1.26793	627	452	41		GO:0014068	"positive regulation of phosphatidylinositol 3-kinase signaling"	0.494	-4.552	-3.042	1.949	-1.786	0.826	0.235	-1	FALSE
GO:BP	cytokine production	GO:0001816	0.0564951	1.24799	569	452	38		GO:0060759	"regulation of response to cytokine stimulus"	0.976	-5.023	-4.707	2.243	-1.988	0.842	0.253	-1	FALSE
GO:BP	inflammatory response	GO:0006954	0.056577	1.24736	530	452	36		GO:0002831	"regulation of response to biotic stimulus"	2.367	-5.693	-4.116	2.626	-3.03	0.826	0.282	-1	FALSE
GO:BP	regulation of defense response to virus	GO:0050688	0.0591677	1.22792	64	452	9		GO:0001817	"regulation of cytokine production"	4.122	-2.693	6.216	2.867	-1.3	0.939	0.303	-1	FALSE
GO:BP	protein phosphorylation	GO:0006468	0.0629145	1.20125	1120	452	64		GO:0032101	"regulation of response to external stimulus"	6.646	-5.943	-3.427	3.074	-1.763	0.802	0.34	-1	FALSE
GO:BP	neuron projection morphogenesis	GO:0048812	0.0629145	1.20125	380	452	28		GO:1903131	"mononuclear cell differentiation"	1.593	5.715	-1.026	2.455	-1.003	0.798	0.357	-1	FALSE
GO:BP	negative regulation of phosphate metabolic process	GO:0045936	0.0692943	1.1593	367	452	27		GO:0006952	"defense response"	7.914	3.259	-6.03	3.15	-4.024	0.875	0.369	-1	FALSE
GO:BP	cell morphogenesis involved in neuron differentiation	GO:0048667	0.0692943	1.1593	348	452	26		GO:0048017	"inositol lipid-mediated signaling"	0.46	0.848	0.226	1.919	-1.077	0.911	0.4	-1	FALSE
GO:BP	negative regulation of phosphorus metabolic process	GO:0010563	0.0692943	1.1593	368	452	27		GO:0014066	"regulation of phosphatidylinositol 3-kinase signaling"	0.69	-4.492	-3.896	2.093	-1.342	0.837	0.403	-1	FALSE
GO:BP	limbic system development	GO:0021761	0.0692943	1.1593	54	452	8		GO:0080134	"regulation of response to stress"	8.643	-5.473	-3.513	3.188	-1.003	0.796	0.425	-1	FALSE
GO:BP	phosphatidylinositol-mediated signaling	GO:0048015	0.0739208	1.13123	126	452	13		GO:0032414	"positive regulation of ion transmembrane transporter activity"	0.595	-6.924	2.925	2.029	-1.008	0.938	0.493	-1	FALSE
GO:BP	activation of immune response	GO:0002253	0.0739208	1.13123	370	452	27		GO:0045936	"negative regulation of phosphate metabolic process"	2.658	-2.912	4.599	2.677	-1.159	0.894	0.501	-1	FALSE
GO:BP	negative regulation of response to biotic stimulus	GO:0002832	0.0753196	1.12309	82	452	10		GO:0009615	"response to virus"	1.727	5.219	-4.055	2.49	-2.38	0.82	0.552	-1	FALSE
GO:BP	cell part morphogenesis	GO:0032990	0.0772067	1.11234	410	452	29		GO:0000902	"cell morphogenesis"	3.892	6.038	1.972	2.842	-1.268	0.855	0.556	-1	FALSE
GO:BP	plasma membrane bounded cell projection morphogenesis	GO:0120039	0.0796588	1.09877	392	452	28		GO:0002683	"negative regulation of immune system process"	3.309	-4.3	1.95	2.772	-1.484	0.762	0.573	-1	FALSE
GO:BP	regulation of lipid metabolic process	GO:0019216	0.0811727	1.09059	263	452	21		GO:0006954	"inflammatory response"	2.759	3.81	-5.651	2.693	-1.247	0.836	0.582	-1	FALSE
GO:BP	negative regulation of defense response	GO:0031348	0.0837092	1.07723	212	452	18		GO:0034341	"response to interferon-gamma"	1.004	3.626	-4.819	2.255	-1.786	0.753	0.596	-1	FALSE
GO:BP	phosphorylation	GO:0016310	0.0837092	1.07723	1367	452	74		GO:0061564	"axon development"	2.305	6.339	1.114	2.615	-1.077	0.803	0.6	-1	FALSE
GO:BP	inositol lipid-mediated signaling	GO:0048017	0.0837092	1.07723	129	452	13		GO:0140546	"defense response to symbiont"	1.189	4.648	-4.445	2.328	-3.56	0.776	0.608	-1	FALSE
GO:BP	cell projection morphogenesis	GO:0048858	0.0837092	1.07723	394	452	28		GO:0010563	"negative regulation of phosphorus metabolic process"	2.664	-3.218	4.78	2.678	-1.159	0.894	0.617	-1	FALSE
GO:BP	regulation of transmembrane transport	GO:0034762	0.0837092	1.07723	320	452	24		GO:0071346	"cellular response to interferon-gamma"	0.881	3.49	-4.499	2.199	-1.531	0.745	0.624	-1	FALSE
GO:BP	axon development	GO:0061564	0.0837092	1.07723	301	452	23		GO:0060333	"interferon-gamma-mediated signaling pathway"	0.404	null	null	1.863	-1.527	0.736	0.889	71346	TRUE
GO:BP	regulation of triglyceride metabolic process	GO:0090207	0.0878724	1.05615	23	452	5		GO:0031347	"regulation of defense response"	4.734	-5.848	-2.668	2.927	-1.961	0.752	0.632	-1	FALSE
GO:BP	negative regulation of immune response	GO:0050777	0.0893202	1.04905	197	452	17		GO:0016310	"phosphorylation"	4.902	2.755	6.204	2.942	-1.077	0.975	0.659	-1	FALSE
GO:BP	positive regulation of ion transmembrane transporter activity	GO:0032414	0.0980763	1.00844	59	452	8		GO:0060334	"regulation of interferon-gamma-mediated signaling pathway"	0.129	-5.433	-1.486	1.38	-2.38	0.696	0.684	-1	FALSE
GO:BP	axonogenesis	GO:0007409	0.0980763	1.00844	270	452	21		GO:0060330	"regulation of response to interferon-gamma"	0.129	-5.802	-1.319	1.38	-2.38	0.701	0.689	-1	FALSE
GO:BP	mononuclear cell differentiation	GO:1903131	0.0993218	1.00296	345	452	25		GO:0001959	"regulation of cytokine-mediated signaling pathway"	0.914	null	null	2.215	-1.557	0.803	0.808	60330	TRUE
GO:BP	regulation of response to stress	GO:0080134	0.0993218	1.00296	1090	452	61		GO:0071345	"cellular response to cytokine stimulus"	5.681	1.195	-5.264	3.006	-1.283	0.875	0.7	-1	FALSE
KEGG	Pathways in cancer	KEGG:05200	0.00521981	2.28234	355	452	31
KEGG	NOD-like receptor signaling pathway	KEGG:04621	0.0516328	1.28707	147	452	15
KEGG	Amoebiasis	KEGG:05146	0.0516328	1.28707	61	452	9
KEGG	Phosphatidylinositol signaling system	KEGG:04070	0.0519193	1.28467	72	452	9
KEGG	HIF-1 signaling pathway	KEGG:04066	0.0519193	1.28467	87	452	10
KEGG	Platinum drug resistance	KEGG:01524	0.0519193	1.28467	60	452	8
KEGG	Aldosterone-regulated sodium reabsorption	KEGG:04960	0.0519193	1.28467	20	452	5
KEGG	Measles	KEGG:05162	0.0519193	1.28467	116	452	12
KEGG	Acute myeloid leukemia	KEGG:05221	0.0519193	1.28467	60	452	8
KEGG	Thyroid hormone signaling pathway	KEGG:04919	0.0519193	1.28467	88	452	10
KEGG	Fluid shear stress and atherosclerosis	KEGG:05418	0.0519193	1.28467	101	452	11
KEGG	Carbohydrate digestion and absorption	KEGG:04973	0.0699155	1.15543	27	452	5
KEGG	Growth hormone synthesis, secretion and action	KEGG:04935	0.0699155	1.15543	80	452	9
KEGG	AGE-RAGE signaling pathway in diabetic complications	KEGG:04933	0.0699155	1.15543	66	452	8
KEGG	Epstein-Barr virus infection	KEGG:05169	0.0699155	1.15543	176	452	15
KEGG	Wnt signaling pathway	KEGG:04310	0.0785566	1.10482	98	452	10
KEGG	Non-alcoholic fatty liver disease	KEGG:04932	0.0838864	1.07631	116	452	11
KEGG	Type II diabetes mellitus	KEGG:04930	0.0838864	1.07631	30	452	5
KEGG	Influenza A	KEGG:05164	0.0863806	1.06358	136	452	12
KEGG	Human immunodeficiency virus 1 infection	KEGG:05170	0.0863806	1.06358	171	452	14
KEGG	Gastric cancer	KEGG:05226	0.0863806	1.06358	87	452	9

## Sheet: Supplementary Table 8
Supplementary Table 8 Gene enrichment test for 1,186 DE genes.										Clustered by Revigo
source	term_name	term_id	adjusted_p_value	negative_log10_of_adjusted_p_value	term_size	query_size	intersection_size			TermID	Name	Frequency	PlotX	PlotY	LogSize	Value	Uniqueness	Dispensability	Representative	Eliminated
GO:BP	defense response to symbiont	GO:0140546	7.2799e-05	4.13788	218	1161	47			GO:0000902	"cell morphogenesis"	3.892	-3.459	6.438	2.842	-1.845	0.98	0	-1	FALSE
GO:BP	defense response to virus	GO:0051607	7.2799e-05	4.13788	218	1161	47			GO:0003012	"muscle system process"	1.61	-1.951	7.299	2.459	-1.196	0.99	0	-1	FALSE
GO:BP	response to cytokine	GO:0034097	9.9643e-05	4.00155	898	1161	135			GO:0016032	"viral process"	2.434	3.146	7.25	2.638	-2.109	1	0	-1	FALSE
GO:BP	regulation of innate immune response	GO:0045088	0.00013433	3.87184	265	1161	53			GO:0019058	"viral life cycle"	1.284	-0.615	7.695	2.362	-1.417	0.992	0	-1	FALSE
GO:BP	regulation of immune system process	GO:0002682	0.00020153	3.69566	1175	1161	166			GO:0046718	"viral entry into host cell"	0.595	null	null	2.029	-1.186	0.948	0.765	19058	TRUE
GO:BP	regulation of response to biotic stimulus	GO:0002831	0.00025593	3.59188	351	1161	64			GO:0051701	"biological process involved in interaction with host"	1.015	null	null	2.26	-1.059	0.955	0.852	19058	TRUE
GO:BP	regulation of intracellular signal transduction	GO:1902531	0.00027786	3.55617	1278	1161	177			GO:0044409	"entry into host"	0.639	null	null	2.061	-1.117	0.956	0.976	19058	TRUE
GO:BP	defense response	GO:0006952	0.00027786	3.55617	1191	1161	167			GO:0040007	"growth"	1.952	4.643	5.92	2.543	-1.053	1	0	-1	FALSE
GO:BP	biological process involved in interspecies interaction between organisms	GO:0044419	0.00031697	3.49898	1160	1161	163			GO:0040011	"locomotion"	7.431	3.802	7.101	3.123	-1.241	1	0	-1	FALSE
GO:BP	regulation of immune response	GO:0050776	0.00034492	3.46229	782	1161	118			GO:0044419	"biological process involved in interspecies interaction between organisms"	8.777	2.81	5.631	3.195	-3.499	1	0	-1	FALSE
GO:BP	positive regulation of cell communication	GO:0010647	0.00037836	3.4221	1182	1161	165			GO:0044772	"mitotic cell cycle phase transition"	1.441	-3.052	-6.375	2.412	-3.422	0.935	0	-1	FALSE
GO:BP	mitotic cell cycle phase transition	GO:0044772	0.00037836	3.4221	471	1161	79			GO:1903047	"mitotic cell cycle process"	3.696	null	null	2.82	-2.928	0.933	0.812	44772	TRUE
GO:BP	innate immune response	GO:0045087	0.00043346	3.36305	672	1161	104			GO:0000086	"G2/M transition of mitotic cell cycle"	0.768	null	null	2.14	-2.386	0.938	0.91	44772	TRUE
GO:BP	defense response to other organism	GO:0098542	0.00046525	3.33232	805	1161	120			GO:0044839	"cell cycle G2/M phase transition"	0.78	null	null	2.146	-2.154	0.941	0.912	44772	TRUE
GO:BP	positive regulation of signaling	GO:0023056	0.00046629	3.33135	1188	1161	165			GO:0045088	"regulation of innate immune response"	1.778	5.296	3.017	2.502	-3.872	0.812	0	-1	FALSE
GO:BP	cell cycle	GO:0007049	0.00074586	3.12734	1435	1161	192			GO:0050778	"positive regulation of immune response"	4.145	null	null	2.869	-2.306	0.781	0.706	45088	TRUE
GO:BP	cytokine-mediated signaling pathway	GO:0019221	0.00083577	3.07791	604	1161	94			GO:0050777	"negative regulation of immune response"	2.064	null	null	2.567	-1.127	0.795	0.721	45088	TRUE
GO:BP	response to virus	GO:0009615	0.00083577	3.07791	286	1161	53			GO:0050776	"regulation of immune response"	6.562	null	null	3.069	-3.462	0.822	0.721	45088	TRUE
GO:BP	positive regulation of signal transduction	GO:0009967	0.00083577	3.07791	1082	1161	151			GO:0050691	"regulation of defense response to virus by host"	0.23	null	null	1.623	-1.389	0.848	0.723	45088	TRUE
GO:BP	regulation of cell cycle	GO:0051726	0.00083577	3.07791	861	1161	125			GO:0031349	"positive regulation of defense response"	2.013	null	null	2.556	-2.428	0.822	0.732	45088	TRUE
GO:BP	cell cycle phase transition	GO:0044770	0.00089292	3.04919	542	1161	86			GO:0002768	"immune response-regulating cell surface receptor signaling pathway"	2.726	null	null	2.688	-2.051	0.761	0.75	45088	TRUE
GO:BP	immune system development	GO:0002520	0.00097463	3.01116	798	1161	117			GO:0002764	"immune response-regulating signaling pathway"	2.743	null	null	2.69	-2.008	0.779	0.751	45088	TRUE
GO:BP	negative regulation of multicellular organismal process	GO:0051241	0.00097824	3.00956	633	1161	97			GO:0050688	"regulation of defense response to virus"	0.381	null	null	1.839	-1.127	0.84	0.762	45088	TRUE
GO:BP	cell division	GO:0051301	0.00101848	2.99205	489	1161	79			GO:0045824	"negative regulation of innate immune response"	0.387	null	null	1.845	-1.538	0.805	0.763	45088	TRUE
GO:BP	peptidyl-serine phosphorylation	GO:0018105	0.00105586	2.97639	225	1161	44			GO:0002684	"positive regulation of immune system process"	5.906	null	null	3.023	-2.164	0.835	0.767	45088	TRUE
GO:BP	mitotic cell cycle process	GO:1903047	0.00118049	2.92794	769	1161	113			GO:0002253	"activation of immune response"	2.95	null	null	2.722	-1.667	0.72	0.794	45088	TRUE
GO:BP	cellular response to cytokine stimulus	GO:0071345	0.00132201	2.87876	830	1161	120			GO:0002832	"negative regulation of response to biotic stimulus"	0.589	null	null	2.025	-1.479	0.834	0.798	45088	TRUE
GO:BP	cell cycle process	GO:0022402	0.0013809	2.85984	1062	1161	147			GO:0038095	"Fc-epsilon receptor signaling pathway"	0.965	null	null	2.238	-2.196	0.787	0.849	45088	TRUE
GO:BP	response to biotic stimulus	GO:0009607	0.00163524	2.78642	1057	1161	146			GO:0045089	"positive regulation of innate immune response"	1.245	null	null	2.348	-2.359	0.785	0.869	45088	TRUE
GO:BP	peptidyl-serine modification	GO:0018209	0.00186696	2.72886	238	1161	45			GO:0038093	"Fc receptor signaling pathway"	1.318	null	null	2.373	-1.115	0.78	0.882	45088	TRUE
GO:BP	response to external biotic stimulus	GO:0043207	0.00214601	2.66837	1029	1161	142			GO:0002833	"positive regulation of response to biotic stimulus"	1.447	null	null	2.413	-2.269	0.818	0.884	45088	TRUE
GO:BP	response to other organism	GO:0051707	0.00214601	2.66837	1029	1161	142			GO:0002220	"innate immune response activating cell surface receptor signaling pathway"	0.662	null	null	2.076	-1.691	0.697	0.888	45088	TRUE
GO:BP	regulation of cell cycle process	GO:0010564	0.00310735	2.50761	621	1161	93			GO:0002218	"activation of innate immune response"	0.83	null	null	2.173	-2.195	0.734	0.91	45088	TRUE
GO:BP	myeloid cell differentiation	GO:0030099	0.00328341	2.48367	335	1161	57			GO:0002758	"innate immune response-activating signal transduction"	0.667	null	null	2.079	-1.652	0.704	0.948	45088	TRUE
GO:BP	membrane disassembly	GO:0030397	0.00328341	2.48367	15	1161	8			GO:0002429	"immune response-activating cell surface receptor signaling pathway"	2.529	null	null	2.655	-1.196	0.674	0.961	45088	TRUE
GO:BP	phosphorylation	GO:0016310	0.00328341	2.48367	1367	1161	179			GO:0002757	"immune response-activating signal transduction"	2.529	null	null	2.655	-1.196	0.682	0.961	45088	TRUE
GO:BP	nuclear membrane disassembly	GO:0051081	0.00328341	2.48367	15	1161	8			GO:0002223	"stimulatory C-type lectin receptor signaling pathway"	0.639	null	null	2.061	-1.522	0.678	0.988	45088	TRUE
GO:BP	regulation of cell differentiation	GO:0045595	0.00351968	2.4535	1034	1161	141			GO:1990858	"cellular response to lectin"	0.639	null	null	2.061	-1.499	0.929	0.994	45088	TRUE
GO:BP	positive regulation of response to external stimulus	GO:0032103	0.00351968	2.4535	367	1161	61			GO:0051607	"defense response to virus"	1.189	-4.861	3.19	2.328	-4.138	0.847	0	-1	FALSE
GO:BP	hematopoietic or lymphoid organ development	GO:0048534	0.00353961	2.45104	751	1161	108			GO:0051081	"nuclear membrane disassembly"	0.084	-5.117	-4.929	1.204	-2.484	0.978	0.003	-1	FALSE
GO:BP	positive regulation of defense response	GO:0031349	0.00373149	2.42812	269	1161	48			GO:0033002	"muscle cell proliferation"	0.101	2.226	7.512	1.279	-1.389	0.995	0.003	-1	FALSE
GO:BP	regulation of response to stress	GO:0080134	0.0039561	2.40273	1090	1161	147			GO:0097194	"execution phase of apoptosis"	0.331	0.957	7.576	1.778	-1.5	0.988	0.004	-1	FALSE
GO:BP	G2/M transition of mitotic cell cycle	GO:0000086	0.00411508	2.38562	226	1161	42			GO:0018105	"peptidyl-serine phosphorylation"	1.021	0.14	-6.819	2.262	-2.976	0.955	0.004	-1	FALSE
GO:BP	regulation of hydrolase activity	GO:0051336	0.00415566	2.38136	823	1161	116			GO:0006468	"protein phosphorylation"	3.859	null	null	2.838	-2.36	0.953	0.732	18105	TRUE
GO:BP	protein phosphorylation	GO:0006468	0.00436186	2.36033	1120	1161	150			GO:0046777	"protein autophosphorylation"	1.026	null	null	2.265	-1.245	0.958	0.732	18105	TRUE
GO:BP	positive regulation of innate immune response	GO:0045089	0.00437986	2.35854	184	1161	36			GO:0051301	"cell division"	2.737	-2.343	-2.973	2.689	-2.992	0.997	0.005	-1	FALSE
GO:BP	regulation of defense response	GO:0031347	0.0043983	2.35672	557	1161	84			GO:0008283	"cell population proliferation"	2.67	3.728	6.482	2.679	-1.395	0.997	0.005	-1	FALSE
GO:BP	neutrophil migration	GO:1990266	0.0043983	2.35672	78	1161	20			GO:0045055	"regulated exocytosis"	3.909	-1.125	5.044	2.844	-1.805	0.961	0.005	-1	FALSE
GO:BP	negative regulation of calcium-mediated signaling	GO:0050849	0.00470774	2.32719	16	1161	8			GO:0043299	"leukocyte degranulation"	2.844	null	null	2.706	-1.035	0.873	0.878	45055	TRUE
GO:BP	positive regulation of immune response	GO:0050778	0.0049454	2.3058	510	1161	78			GO:0006887	"exocytosis"	4.403	null	null	2.895	-1.324	0.961	0.881	45055	TRUE
GO:BP	response to inorganic substance	GO:0010035	0.00537845	2.26934	375	1161	61			GO:0032940	"secretion by cell"	5.199	null	null	2.968	-1.317	0.962	0.903	45055	TRUE
GO:BP	positive regulation of response to biotic stimulus	GO:0002833	0.00538541	2.26878	208	1161	39			GO:0030029	"actin filament-based process"	3.32	0.08	7.677	2.773	-1.48	0.997	0.006	-1	FALSE
GO:BP	regulation of response to external stimulus	GO:0032101	0.00544597	2.26392	771	1161	109			GO:0007049	"cell cycle"	7.409	4.524	6.67	3.121	-3.127	0.996	0.006	-1	FALSE
GO:BP	hemopoiesis	GO:0030097	0.00553982	2.2565	729	1161	104			GO:0001775	"cell activation"	6.063	5.153	6.249	3.034	-1.296	0.996	0.007	-1	FALSE
GO:BP	mitotic cell cycle	GO:0000278	0.00605189	2.21811	877	1161	121			GO:0048872	"homeostasis of number of cells"	1.251	-0.913	2.386	2.35	-1.077	0.97	0.025	-1	FALSE
GO:BP	regulation of response to cytokine stimulus	GO:0060759	0.00619918	2.20767	146	1161	30			GO:0090330	"regulation of platelet aggregation"	0.118	1.501	4.596	1.342	-1.155	0.963	0.025	-1	FALSE
GO:BP	Fc-epsilon receptor signaling pathway	GO:0038095	0.0063693	2.19591	106	1161	24			GO:0032069	"regulation of nuclease activity"	0.123	3.696	-6.407	1.362	-2.195	0.925	0.026	-1	FALSE
GO:BP	activation of innate immune response	GO:0002218	0.00638321	2.19496	126	1161	27			GO:0048525	"negative regulation of viral process"	0.505	2.272	-2.344	1.959	-1.999	0.915	0.029	-1	FALSE
GO:BP	regulation of nuclease activity	GO:0032069	0.00638321	2.19496	21	1161	9			GO:0045071	"negative regulation of viral genome replication"	0.308	null	null	1.748	-2.008	0.919	0.816	48525	TRUE
GO:BP	response to organic cyclic compound	GO:0014070	0.0065672	2.18262	624	1161	91			GO:0045069	"regulation of viral genome replication"	0.471	null	null	1.929	-1.59	0.952	0.854	48525	TRUE
GO:BP	positive regulation of molecular function	GO:0044093	0.00666943	2.17591	1241	1161	162			GO:1903900	"regulation of viral life cycle"	0.824	null	null	2.17	-1.99	0.95	0.895	48525	TRUE
GO:BP	positive regulation of immune system process	GO:0002684	0.00684861	2.1644	735	1161	104			GO:0050792	"regulation of viral process"	1.043	0.885	6.418	2.272	-1.917	0.963	0.032	-1	FALSE
GO:BP	cell cycle G2/M phase transition	GO:0044839	0.00702007	2.15366	234	1161	42			GO:0010564	"regulation of cell cycle process"	4.33	0.716	2.907	2.888	-2.508	0.881	0.038	-1	FALSE
GO:BP	regulation of myeloid cell differentiation	GO:0045637	0.0076368	2.11709	191	1161	36			GO:1901990	"regulation of mitotic cell cycle phase transition"	2.361	null	null	2.625	-1.877	0.874	0.747	10564	TRUE
GO:BP	viral process	GO:0016032	0.0077771	2.10918	876	1161	120			GO:0045786	"negative regulation of cell cycle"	2.479	null	null	2.646	-1.499	0.848	0.752	10564	TRUE
GO:BP	response to interleukin-1	GO:0070555	0.00888895	2.05115	157	1161	31			GO:0007346	"regulation of mitotic cell cycle"	3.219	null	null	2.76	-1.239	0.885	0.782	10564	TRUE
GO:BP	immune response-regulating cell surface receptor signaling pathway	GO:0002768	0.00888895	2.05115	345	1161	56			GO:1901987	"regulation of cell cycle phase transition"	2.838	null	null	2.705	-1.652	0.878	0.822	10564	TRUE
GO:BP	spindle organization	GO:0007051	0.0094715	2.02358	223	1161	40			GO:0010389	"regulation of G2/M transition of mitotic cell cycle"	1.167	null	null	2.32	-1.44	0.881	0.844	10564	TRUE
GO:BP	negative regulation of viral genome replication	GO:0045071	0.00981073	2.0083	48	1161	14			GO:1902749	"regulation of cell cycle G2/M phase transition"	1.223	null	null	2.34	-1.292	0.884	0.849	10564	TRUE
GO:BP	immune response-regulating signaling pathway	GO:0002764	0.00981516	2.0081	347	1161	56			GO:1901988	"negative regulation of cell cycle phase transition"	1.598	null	null	2.456	-1.643	0.839	0.878	10564	TRUE
GO:BP	cytoskeleton organization	GO:0007010	0.00981516	2.0081	970	1161	130			GO:0010948	"negative regulation of cell cycle process"	2.008	null	null	2.555	-1.621	0.838	0.896	10564	TRUE
GO:BP	negative regulation of muscle hypertrophy	GO:0014741	0.00981516	2.0081	18	1161	8			GO:0045930	"negative regulation of mitotic cell cycle"	1.598	null	null	2.456	-1.098	0.845	0.896	10564	TRUE
GO:BP	negative regulation of cardiac muscle hypertrophy	GO:0010614	0.00981516	2.0081	18	1161	8			GO:1901991	"negative regulation of mitotic cell cycle phase transition"	1.307	null	null	2.369	-1.473	0.841	0.904	10564	TRUE
GO:BP	negative regulation of viral process	GO:0048525	0.0100221	1.99904	78	1161	19			GO:0010972	"negative regulation of G2/M transition of mitotic cell cycle"	0.606	null	null	2.037	-1.324	0.852	0.91	10564	TRUE
GO:BP	regulation of viral life cycle	GO:1903900	0.0102293	1.99015	124	1161	26			GO:0000075	"cell cycle checkpoint signaling"	1.01	null	null	2.258	-1.068	0.789	0.911	10564	TRUE
GO:BP	positive regulation of Wnt signaling pathway	GO:0030177	0.0103029	1.98704	131	1161	27			GO:1902750	"negative regulation of cell cycle G2/M phase transition"	0.617	null	null	2.045	-1.245	0.852	0.912	10564	TRUE
GO:BP	neutrophil chemotaxis	GO:0030593	0.0103029	1.98704	66	1161	17			GO:0051983	"regulation of chromosome segregation"	0.488	-1.594	-3.649	1.944	-1.256	0.961	0.04	-1	FALSE
GO:BP	positive regulation of cellular component movement	GO:0051272	0.0103029	1.98704	364	1161	58			GO:0048660	"regulation of smooth muscle cell proliferation"	0.757	2.934	4.412	2.134	-1.186	0.957	0.042	-1	FALSE
GO:BP	positive regulation of cell migration	GO:0030335	0.0108471	1.96469	349	1161	56			GO:0002682	"regulation of immune system process"	9.506	5.596	5.888	3.229	-3.696	0.95	0.05	-1	FALSE
GO:BP	phosphatidylinositol 3-kinase signaling	GO:0014065	0.0114918	1.93961	105	1161	23			GO:0030335	"positive regulation of cell migration"	2.838	1.872	-0.39	2.705	-1.965	0.857	0.05	-1	FALSE
GO:BP	positive regulation of cell motility	GO:2000147	0.0114928	1.93957	358	1161	57			GO:0051272	"positive regulation of cellular component movement"	3.04	null	null	2.735	-1.987	0.861	0.769	30335	TRUE
GO:BP	negative regulation of phosphate metabolic process	GO:0045936	0.0121064	1.91698	367	1161	58			GO:0040017	"positive regulation of locomotion"	3.051	null	null	2.736	-1.788	0.892	0.78	30335	TRUE
GO:BP	negative regulation of nucleic acid-templated transcription	GO:1903507	0.0121064	1.91698	916	1161	123			GO:0010595	"positive regulation of endothelial cell migration"	0.589	null	null	2.025	-1.15	0.858	0.784	30335	TRUE
GO:BP	phosphatidylinositol-mediated signaling	GO:0048015	0.0121064	1.91698	126	1161	26			GO:2000145	"regulation of cell motility"	5.21	null	null	2.968	-1.027	0.891	0.854	30335	TRUE
GO:BP	regulation of viral process	GO:0050792	0.0121064	1.91698	161	1161	31			GO:2000147	"positive regulation of cell motility"	2.973	null	null	2.725	-1.94	0.856	0.957	30335	TRUE
GO:BP	type I interferon production	GO:0032606	0.0121064	1.91698	119	1161	25			GO:0040012	"regulation of locomotion"	5.451	2.466	6.549	2.988	-1.056	0.954	0.052	-1	FALSE
GO:BP	regulation of type I interferon production	GO:0032479	0.0121064	1.91698	119	1161	25			GO:0051726	"regulation of cell cycle"	6.405	1.67	5.889	3.058	-3.078	0.946	0.057	-1	FALSE
GO:BP	negative regulation of phosphorus metabolic process	GO:0010563	0.0125182	1.90246	368	1161	58			GO:0042127	"regulation of cell population proliferation"	9.08	3.771	5.657	3.21	-1.093	0.943	0.065	-1	FALSE
GO:BP	negative regulation of phosphorylation	GO:0042326	0.0125182	1.90246	289	1161	48			GO:0033238	"regulation of cellular amine metabolic process"	0.449	5.679	-5.24	1.908	-1.673	0.926	0.098	-1	FALSE
GO:BP	negative regulation of RNA biosynthetic process	GO:1902679	0.0125182	1.90246	917	1161	123			GO:0019221	"cytokine-mediated signaling pathway"	3.859	-6.224	-0.367	2.838	-3.078	0.819	0.102	-1	FALSE
GO:BP	tumor necrosis factor-mediated signaling pathway	GO:0033209	0.0132754	1.87695	148	1161	29			GO:0034612	"response to tumor necrosis factor"	1.526	null	null	2.436	-1.606	0.908	0.703	19221	TRUE
GO:BP	regulation of mitotic cell cycle phase transition	GO:1901990	0.0132754	1.87695	361	1161	57			GO:0071345	"cellular response to cytokine stimulus"	5.681	null	null	3.006	-2.879	0.877	0.853	19221	TRUE
GO:BP	cell morphogenesis	GO:0000902	0.0142851	1.84512	627	1161	89			GO:0032606	"type I interferon production"	0.031	-0.67	-4.474	0.778	-1.917	0.983	0.113	-1	FALSE
GO:BP	anaphase-promoting complex-dependent catabolic process	GO:0031145	0.0142851	1.84512	81	1161	19			GO:0009607	"response to biotic stimulus"	8.525	-3.756	-1.185	3.182	-2.786	0.954	0.137	-1	FALSE
GO:BP	cellular response to inorganic substance	GO:0071241	0.014614	1.83523	142	1161	28			GO:0006521	"regulation of cellular amino acid metabolic process"	0.359	5.23	-5.542	1.813	-1.186	0.928	0.141	-1	FALSE
GO:BP	negative regulation of transcription, DNA-templated	GO:0045892	0.0151625	1.81923	914	1161	122			GO:0061024	"membrane organization"	5.401	-3.937	-4.23	2.984	-1.307	0.979	0.155	-1	FALSE
GO:BP	positive regulation of hydrolase activity	GO:0051345	0.0152895	1.81561	511	1161	75			GO:0032418	"lysosome localization"	0.275	-1.132	6.053	1.699	-1.324	0.98	0.167	-1	FALSE
GO:BP	microtubule cytoskeleton organization involved in mitosis	GO:1902850	0.0155075	1.80946	186	1161	34			GO:0045666	"positive regulation of neuron differentiation"	0.499	7.589	-1.15	1.954	-1.121	0.909	0.178	-1	FALSE
GO:BP	regulated exocytosis	GO:0045055	0.0156621	1.80515	638	1161	90			GO:0042326	"negative regulation of phosphorylation"	2.182	4.771	-3.069	2.591	-1.902	0.832	0.183	-1	FALSE
GO:BP	inositol lipid-mediated signaling	GO:0048017	0.0160781	1.79376	129	1161	26			GO:0001933	"negative regulation of protein phosphorylation"	1.946	null	null	2.542	-1.402	0.822	0.91	42326	TRUE
GO:BP	regulation of protein modification process	GO:0031399	0.0162114	1.79018	1174	1161	151			GO:0045936	"negative regulation of phosphate metabolic process"	2.658	null	null	2.677	-1.917	0.83	0.947	42326	TRUE
GO:BP	positive regulation of locomotion	GO:0040017	0.0163004	1.7878	365	1161	57			GO:0050849	"negative regulation of calcium-mediated signaling"	0.107	5.438	1.811	1.301	-2.327	0.86	0.202	-1	FALSE
GO:BP	positive regulation of cell differentiation	GO:0045597	0.0165046	1.7824	538	1161	78			GO:0070884	"regulation of calcineurin-NFAT signaling cascade"	0.179	null	null	1.519	-1.096	0.886	0.85	50849	TRUE
GO:BP	negative regulation of response to stimulus	GO:0048585	0.0165129	1.78218	1157	1161	149			GO:0106056	"regulation of calcineurin-mediated signaling"	0.185	null	null	1.531	-1.096	0.886	0.887	50849	TRUE
GO:BP	regulation of protein phosphorylation	GO:0001932	0.0173264	1.76129	822	1161	111			GO:0048015	"phosphatidylinositol-mediated signaling"	0.443	-6.499	-2.482	1.903	-1.917	0.902	0.202	-1	FALSE
GO:BP	mitotic spindle organization	GO:0007052	0.0174988	1.75699	173	1161	32			GO:0014065	"phosphatidylinositol 3-kinase signaling"	0.208	null	null	1.58	-1.94	0.909	0.924	48015	TRUE
GO:BP	programmed cell death	GO:0012501	0.0198296	1.70269	1425	1161	178			GO:0010614	"negative regulation of cardiac muscle hypertrophy"	0.146	4.498	0.058	1.431	-2.008	0.856	0.208	-1	FALSE
GO:BP	innate immune response activating cell surface receptor signaling pathway	GO:0002220	0.0203516	1.6914	97	1161	21			GO:0014743	"regulation of muscle hypertrophy"	0.32	null	null	1.763	-1.202	0.932	0.7	10614	TRUE
GO:BP	positive regulation of protein metabolic process	GO:0051247	0.0207112	1.6838	1119	1161	144			GO:0043502	"regulation of muscle adaptation"	0.454	null	null	1.914	-1.171	0.871	0.772	10614	TRUE
GO:BP	regulation of cellular amine metabolic process	GO:0033238	0.0212152	1.67335	65	1161	16			GO:0014741	"negative regulation of muscle hypertrophy"	0.157	null	null	1.462	-2.008	0.901	0.882	10614	TRUE
GO:BP	activation of immune response	GO:0002253	0.0215235	1.66709	370	1161	57			GO:0010611	"regulation of cardiac muscle hypertrophy"	0.303	null	null	1.74	-1.202	0.873	0.935	10614	TRUE
GO:BP	cytokinesis	GO:0000910	0.0215235	1.66709	132	1161	26			GO:0006260	"DNA replication"	1.514	-0.523	-7.2	2.433	-1.416	0.979	0.214	-1	FALSE
GO:BP	granulocyte migration	GO:0097530	0.0216851	1.66384	91	1161	20			GO:0007517	"muscle organ development"	1.57	-2.988	6.447	2.449	-1.382	0.977	0.231	-1	FALSE
GO:BP	response to calcium ion	GO:0051592	0.0216851	1.66384	91	1161	20			GO:0060538	"skeletal muscle organ development"	0.729	null	null	2.117	-1.245	0.978	0.782	7517	TRUE
GO:BP	export from cell	GO:0140352	0.0223056	1.65159	1006	1161	131			GO:0014706	"striated muscle tissue development"	1.587	-3.06	6.821	2.453	-1.121	0.987	0.231	-1	FALSE
GO:BP	regulation of cell cycle phase transition	GO:1901987	0.0223056	1.65159	428	1161	64			GO:0010557	"positive regulation of macromolecule biosynthetic process"	10.14	6.17	-2.547	3.257	-1.611	0.826	0.235	-1	FALSE
GO:BP	innate immune response-activating signal transduction	GO:0002758	0.0223056	1.65159	98	1161	21			GO:0045893	"positive regulation of transcription	DNA-templated"	8.861	null	null	3.199	-1.121	0.809	0.839	10557
GO:BP	negative regulation of signal transduction	GO:0009968	0.022754	1.64294	865	1161	115			GO:0051254	"positive regulation of RNA metabolic process"	9.669	null	null	3.237	-1.052	0.817	0.844	10557	TRUE
GO:BP	negative regulation of cell cycle phase transition	GO:1901988	0.0227732	1.64258	260	1161	43			GO:0045944	"positive regulation of transcription by RNA polymerase II"	6.528	null	null	3.066	-1.022	0.817	0.857	10557	TRUE
GO:BP	positive regulation of receptor-mediated endocytosis	GO:0048260	0.0237319	1.62467	31	1161	10			GO:1902680	"positive regulation of RNA biosynthetic process"	8.867	null	null	3.199	-1.114	0.811	0.871	10557	TRUE
GO:BP	negative regulation of cell cycle process	GO:0010948	0.023957	1.62057	316	1161	50			GO:0031328	"positive regulation of cellular biosynthetic process"	10.718	null	null	3.281	-1.465	0.816	0.874	10557	TRUE
GO:BP	positive regulation of macromolecule biosynthetic process	GO:0010557	0.0244824	1.61115	1288	1161	162			GO:1903508	"positive regulation of nucleic acid-templated transcription"	8.861	null	null	3.199	-1.121	0.811	0.911	10557	TRUE
GO:BP	response to tumor necrosis factor	GO:0034612	0.0247681	1.60611	238	1161	40			GO:0030036	"actin cytoskeleton organization"	2.905	-4.271	-4.791	2.715	-1.503	0.967	0.245	-1	FALSE
GO:BP	negative regulation of cell communication	GO:0010648	0.0251121	1.60012	921	1161	121			GO:0060759	"regulation of response to cytokine stimulus"	0.976	5.96	3.833	2.243	-2.208	0.897	0.253	-1	FALSE
GO:BP	positive regulation of developmental process	GO:0051094	0.0251167	1.60004	798	1161	107			GO:0030177	"positive regulation of Wnt signaling pathway"	0.998	6.317	1.536	2.253	-1.987	0.825	0.255	-1	FALSE
GO:BP	apoptotic process	GO:0006915	0.0251167	1.60004	1362	1161	170			GO:0090263	"positive regulation of canonical Wnt signaling pathway"	0.824	null	null	2.17	-1.16	0.828	0.809	30177	TRUE
GO:BP	regulation of viral genome replication	GO:0045069	0.0257014	1.59004	73	1161	17			GO:0060828	"regulation of canonical Wnt signaling pathway"	1.615	null	null	2.461	-1.434	0.858	0.871	30177	TRUE
GO:BP	negative regulation of signaling	GO:0023057	0.0265988	1.57514	923	1161	121			GO:0090090	"negative regulation of canonical Wnt signaling pathway"	0.998	null	null	2.253	-1.462	0.827	0.871	30177	TRUE
GO:BP	cell surface receptor signaling pathway involved in cell-cell signaling	GO:1905114	0.0279631	1.55341	400	1161	60			GO:0030178	"negative regulation of Wnt signaling pathway"	1.189	null	null	2.328	-1.179	0.824	0.889	30177	TRUE
GO:BP	negative regulation of cellular biosynthetic process	GO:0031327	0.0288025	1.54057	1176	1161	149			GO:0001816	"cytokine production"	0.079	-0.632	-4.763	1.176	-1.186	0.982	0.257	-1	FALSE
GO:BP	negative regulation of innate immune response	GO:0045824	0.0289515	1.53833	55	1161	14			GO:0031145	"anaphase-promoting complex-dependent catabolic process"	0.471	-0.97	-6.896	1.929	-1.845	0.976	0.259	-1	FALSE
GO:BP	regulation of phosphatidylinositol 3-kinase signaling	GO:0014066	0.0289515	1.53833	87	1161	19			GO:0007267	"cell-cell signaling"	6.293	-6.11	-2.757	3.05	-1.331	0.963	0.268	-1	FALSE
GO:BP	stimulatory C-type lectin receptor signaling pathway	GO:0002223	0.0300433	1.52225	94	1161	20			GO:0002448	"mast cell mediated immunity"	0.123	-5.272	4.615	1.362	-1.324	0.927	0.275	-1	FALSE
GO:BP	regulation of cytokine-mediated signaling pathway	GO:0001959	0.0301125	1.52125	136	1161	26			GO:0045576	"mast cell activation"	0.14	-4.695	4.314	1.415	-1.324	0.923	0.278	-1	FALSE
GO:BP	negative regulation of biosynthetic process	GO:0009890	0.0301125	1.52125	1196	1161	151			GO:0065003	"protein-containing complex assembly"	7.499	-4.282	-4.264	3.126	-1.125	0.978	0.281	-1	FALSE
GO:BP	cellular response to tumor necrosis factor	GO:0071356	0.0301155	1.52121	218	1161	37			GO:0002831	"regulation of response to biotic stimulus"	2.367	6.275	3.645	2.626	-3.592	0.886	0.282	-1	FALSE
GO:BP	cellular response to metal ion	GO:0071248	0.0306932	1.51296	122	1161	24			GO:0032479	"regulation of type I interferon production"	0.735	4.105	-4.691	2.121	-1.917	0.9	0.285	-1	FALSE
GO:BP	interferon-gamma-mediated signaling pathway	GO:0060333	0.0307427	1.51226	81	1161	18			GO:0072659	"protein localization to plasma membrane"	1.099	-0.828	5.871	2.294	-1.117	0.978	0.288	-1	FALSE
GO:BP	response to metal ion	GO:0010038	0.0310108	1.50849	234	1161	39			GO:0006997	"nucleus organization"	0.813	-4.661	-5.117	2.164	-1.093	0.976	0.312	-1	FALSE
GO:BP	negative regulation of transcription by RNA polymerase II	GO:0000122	0.0311211	1.50694	622	1161	86			GO:1990266	"neutrophil migration"	0.488	-4.302	3.944	1.944	-2.357	0.889	0.314	-1	FALSE
GO:BP	actin cytoskeleton organization	GO:0030036	0.031372	1.50346	461	1161	67			GO:0097529	"myeloid leukocyte migration"	0.695	null	null	2.097	-1.196	0.889	0.734	1990266	TRUE
GO:BP	execution phase of apoptosis	GO:0097194	0.0316058	1.50023	62	1161	15			GO:0097530	"granulocyte migration"	0.527	null	null	1.978	-1.664	0.889	0.934	1990266	TRUE
GO:BP	negative regulation of cytokine production	GO:0001818	0.0316058	1.50023	219	1161	37			GO:0030593	"neutrophil chemotaxis"	0.432	null	null	1.892	-1.987	0.834	0.969	1990266	TRUE
GO:BP	cellular response to lectin	GO:1990858	0.0316858	1.49914	95	1161	20			GO:0071621	"granulocyte chemotaxis"	0.454	null	null	1.914	-1.41	0.833	0.974	1990266	TRUE
GO:BP	negative regulation of cell cycle	GO:0045786	0.0316858	1.49914	379	1161	57			GO:0001959	"regulation of cytokine-mediated signaling pathway"	0.914	6.53	2.681	2.215	-1.521	0.868	0.314	-1	FALSE
GO:BP	response to lectin	GO:1990840	0.0316858	1.49914	95	1161	20			GO:0060330	"regulation of response to interferon-gamma"	0.129	null	null	1.38	-1.02	0.846	0.808	1959	TRUE
GO:BP	cellular response to calcium ion	GO:0071277	0.032339	1.49027	50	1161	13			GO:0060334	"regulation of interferon-gamma-mediated signaling pathway"	0.129	null	null	1.38	-1.02	0.831	0.808	1959	TRUE
GO:BP	non-canonical Wnt signaling pathway	GO:0035567	0.032339	1.49027	116	1161	23			GO:0060760	"positive regulation of response to cytokine stimulus"	0.32	null	null	1.763	-1.324	0.862	0.878	1959	TRUE
GO:BP	actin filament-based process	GO:0030029	0.0331361	1.4797	505	1161	72			GO:0010035	"response to inorganic substance"	3.034	-6.95	0.769	2.734	-2.269	0.93	0.318	-1	FALSE
GO:BP	negative regulation of response to biotic stimulus	GO:0002832	0.0331847	1.47906	82	1161	18			GO:0002478	"antigen processing and presentation of exogenous peptide antigen"	0.993	-5.432	4.293	2.25	-1.196	0.914	0.339	-1	FALSE
GO:BP	negative regulation of mitotic cell cycle phase transition	GO:1901991	0.033629	1.47329	205	1161	35			GO:0019884	"antigen processing and presentation of exogenous antigen"	1.038	null	null	2.27	-1.19	0.914	0.942	2478	TRUE
GO:BP	positive regulation of cellular protein metabolic process	GO:0032270	0.0337421	1.47183	1058	1161	135			GO:0048002	"antigen processing and presentation of peptide antigen"	1.077	null	null	2.286	-1.125	0.914	0.95	2478	TRUE
GO:BP	cellular response to interleukin-1	GO:0071347	0.0337421	1.47183	138	1161	26			GO:0140352	"export from cell"	5.485	-0.672	5.082	2.991	-1.652	0.973	0.339	-1	FALSE
GO:BP	positive regulation of cellular biosynthetic process	GO:0031328	0.0342515	1.46532	1349	1161	167			GO:0006974	"cellular response to DNA damage stimulus"	4.33	-5.059	-0.018	2.888	-1.389	0.922	0.34	-1	FALSE
GO:BP	negative regulation of canonical Wnt signaling pathway	GO:0090090	0.0345156	1.46198	124	1161	24			GO:0048260	"positive regulation of receptor-mediated endocytosis"	0.297	1.402	-0.259	1.732	-1.625	0.888	0.343	-1	FALSE
GO:BP	cellular response to oxygen levels	GO:0071453	0.0348064	1.45834	183	1161	32			GO:0030111	"regulation of Wnt signaling pathway"	2.058	5.927	2.771	2.566	-1.403	0.866	0.345	-1	FALSE
GO:BP	regulation of small GTPase mediated signal transduction	GO:0051056	0.0348064	1.45834	229	1161	38			GO:0000280	"nuclear division"	1.913	-4.342	-5.03	2.534	-1.202	0.965	0.347	-1	FALSE
GO:BP	mast cell degranulation	GO:0043303	0.0359814	1.44392	39	1161	11			GO:0140013	"meiotic nuclear division"	0.886	null	null	2.201	-1.053	0.924	0.874	280	TRUE
GO:BP	regulation of G2/M transition of mitotic cell cycle	GO:0010389	0.036266	1.4405	176	1161	31			GO:0140014	"mitotic nuclear division"	1.139	null	null	2.31	-1.041	0.921	0.9	280	TRUE
GO:BP	regulation of calcium-mediated signaling	GO:0050848	0.0368089	1.43405	45	1161	12			GO:1903046	"meiotic cell cycle process"	0.965	null	null	2.238	-1.099	0.942	0.915	280	TRUE
GO:BP	regulation of canonical Wnt signaling pathway	GO:0060828	0.0368089	1.43405	199	1161	34			GO:0006098	"pentose-phosphate shunt"	0.073	1.196	-7.171	1.146	-1.248	0.97	0.35	-1	FALSE
GO:BP	negative regulation of protein modification process	GO:0031400	0.0382662	1.41718	425	1161	62			GO:0006740	"NADPH regeneration"	0.084	null	null	1.204	-1.077	0.985	0.887	6098	TRUE
GO:BP	viral life cycle	GO:0019058	0.0382662	1.41718	310	1161	48			GO:0014066	"regulation of phosphatidylinositol 3-kinase signaling"	0.69	6.249	2.723	2.093	-1.538	0.876	0.35	-1	FALSE
GO:BP	positive regulation of biosynthetic process	GO:0009891	0.0382662	1.41718	1372	1161	169			GO:0048285	"organelle fission"	2.075	-4.627	-4.818	2.569	-1.389	0.973	0.351	-1	FALSE
GO:BP	DNA replication	GO:0006260	0.0384141	1.41551	286	1161	45			GO:0080134	"regulation of response to stress"	8.643	6.085	3.412	3.188	-2.403	0.864	0.354	-1	FALSE
GO:BP	granulocyte chemotaxis	GO:0071621	0.0389459	1.40954	77	1161	17			GO:0046903	"secretion"	5.838	-0.823	5.294	3.018	-1.382	0.976	0.363	-1	FALSE
GO:BP	taxis	GO:0042330	0.0389459	1.40954	384	1161	57			GO:0043500	"muscle adaptation"	0.174	-1.703	7.511	1.505	-1.202	0.962	0.366	-1	FALSE
GO:BP	regulation of phosphorylation	GO:0042325	0.0390331	1.40857	947	1161	122			GO:0036344	"platelet morphogenesis"	0.095	-3.695	6.506	1.255	-1.331	0.98	0.367	-1	FALSE
GO:BP	regulation of Wnt signaling pathway	GO:0030111	0.0395126	1.40326	247	1161	40			GO:0051129	"negative regulation of cellular component organization"	3.965	2.994	-0.963	2.85	-1.186	0.89	0.388	-1	FALSE
GO:BP	response to type I interferon	GO:0034340	0.0395989	1.40232	84	1161	18			GO:0050848	"regulation of calcium-mediated signaling"	0.365	6.422	2.798	1.82	-1.434	0.884	0.391	-1	FALSE
GO:BP	regulation of transferase activity	GO:0051338	0.0395989	1.40232	744	1161	99			GO:0018193	"peptidyl-amino acid modification"	4.913	-0.452	-6.659	2.943	-1.121	0.97	0.393	-1	FALSE
GO:BP	negative regulation of protein phosphorylation	GO:0001933	0.0395989	1.40232	263	1161	42			GO:0002520	"immune system development"	3.679	-4.479	4.766	2.818	-3.011	0.895	0.396	-1	FALSE
GO:BP	cell population proliferation	GO:0008283	0.040306	1.39463	1247	1161	155			GO:0071453	"cellular response to oxygen levels"	1.172	-6.75	0.034	2.322	-1.458	0.911	0.397	-1	FALSE
GO:BP	organelle fission	GO:0048285	0.0407888	1.38946	402	1161	59			GO:0036294	"cellular response to decreased oxygen levels"	1.082	null	null	2.288	-1.284	0.91	0.843	71453	TRUE
GO:BP	regulation of defense response to virus by host	GO:0050691	0.040878	1.38851	40	1161	11			GO:0061418	"regulation of transcription from RNA polymerase II promoter in response to hypoxia"	0.432	null	null	1.892	-1.125	0.827	0.881	71453	TRUE
GO:BP	cellular response to DNA damage stimulus	GO:0006974	0.040878	1.38851	728	1161	97			GO:0071456	"cellular response to hypoxia"	1.026	null	null	2.265	-1.155	0.9	0.965	71453	TRUE
GO:BP	muscle cell proliferation	GO:0033002	0.040878	1.38851	141	1161	26			GO:0019882	"antigen processing and presentation"	1.256	-5.293	4.309	2.352	-1.036	0.919	0.399	-1	FALSE
GO:BP	mast cell activation involved in immune response	GO:0002279	0.040878	1.38851	40	1161	11			GO:0071241	"cellular response to inorganic substance"	1.234	-6.593	0	2.344	-1.835	0.905	0.4	-1	FALSE
GO:BP	secretion	GO:0046903	0.0414844	1.38212	1058	1161	134			GO:0042542	"response to hydrogen peroxide"	0.679	null	null	2.086	-1.034	0.917	0.722	71241	TRUE
GO:BP	muscle organ development	GO:0007517	0.0415038	1.38191	171	1161	30			GO:0051592	"response to calcium ion"	0.83	null	null	2.173	-1.664	0.925	0.738	71241	TRUE
GO:BP	type I interferon signaling pathway	GO:0060337	0.0419564	1.3772	78	1161	17			GO:0071248	"cellular response to metal ion"	1.077	null	null	2.286	-1.513	0.905	0.814	71241	TRUE
GO:BP	regulation of anatomical structure morphogenesis	GO:0022603	0.0446288	1.35038	617	1161	84			GO:0010038	"response to metal ion"	2.075	null	null	2.569	-1.508	0.918	0.82	71241	TRUE
GO:BP	regulation of cellular component movement	GO:0051270	0.0454362	1.3426	661	1161	89			GO:0071277	"cellular response to calcium ion"	0.466	null	null	1.924	-1.49	0.913	0.877	71241	TRUE
GO:BP	cell-cell signaling	GO:0007267	0.0467151	1.33054	945	1161	121			GO:0048017	"inositol lipid-mediated signaling"	0.46	-6.609	-2.374	1.919	-1.794	0.905	0.4	-1	FALSE
GO:BP	platelet formation	GO:0030220	0.0467151	1.33054	19	1161	7			GO:0001817	"regulation of cytokine production"	4.122	4.498	-4.508	2.867	-1.247	0.885	0.402	-1	FALSE
GO:BP	platelet morphogenesis	GO:0036344	0.0467151	1.33054	19	1161	7			GO:0010657	"muscle cell apoptotic process"	0.028	1.048	7.71	0.778	-1.027	0.99	0.408	-1	FALSE
GO:BP	regulation of neutrophil migration	GO:1902622	0.0467393	1.33032	35	1161	10			GO:0007010	"cytoskeleton organization"	6.803	-4.474	-4.705	3.084	-2.008	0.969	0.418	-1	FALSE
GO:BP	cellular response to type I interferon	GO:0071357	0.0469835	1.32805	79	1161	17			GO:0070527	"platelet aggregation"	0.252	-3.145	3.141	1.663	-1.125	0.909	0.42	-1	FALSE
GO:BP	lysosome localization	GO:0032418	0.0473911	1.3243	66	1161	15			GO:0032101	"regulation of response to external stimulus"	6.646	6.273	3.422	3.074	-2.264	0.869	0.425	-1	FALSE
GO:BP	mast cell activation	GO:0045576	0.0473911	1.3243	47	1161	12			GO:1904062	"regulation of cation transmembrane transport"	2.064	-0.514	-0.586	2.567	-1.147	0.904	0.434	-1	FALSE
GO:BP	negative regulation of G2/M transition of mitotic cell cycle	GO:0010972	0.0473911	1.3243	86	1161	18			GO:2000649	"regulation of sodium ion transmembrane transporter activity"	0.308	null	null	1.748	-1.16	0.898	0.723	1904062	TRUE
GO:BP	mast cell mediated immunity	GO:0002448	0.0473911	1.3243	41	1161	11			GO:0032414	"positive regulation of ion transmembrane transporter activity"	0.595	null	null	2.029	-1.077	0.86	0.775	1904062	TRUE
GO:BP	Wnt signaling pathway	GO:0016055	0.0473911	1.3243	356	1161	53			GO:0032411	"positive regulation of transporter activity"	0.656	null	null	2.072	-1.127	0.87	0.798	1904062	TRUE
GO:BP	positive regulation of response to cytokine stimulus	GO:0060760	0.0473911	1.3243	47	1161	12			GO:0010765	"positive regulation of sodium ion transport"	0.196	null	null	1.556	-1.158	0.894	0.882	1904062	TRUE
GO:BP	regulation of cytokinesis	GO:0032465	0.0473911	1.3243	66	1161	15			GO:1902307	"positive regulation of sodium ion transmembrane transport"	0.118	null	null	1.342	-1.155	0.892	0.893	1904062	TRUE
GO:BP	exocytosis	GO:0006887	0.0473911	1.3243	724	1161	96			GO:1902305	"regulation of sodium ion transmembrane transport"	0.365	null	null	1.82	-1.202	0.915	0.93	1904062	TRUE
GO:BP	secretion by cell	GO:0032940	0.048231	1.31667	983	1161	125			GO:2000781	"positive regulation of double-strand break repair"	0.219	6.181	0.168	1.602	-1.16	0.821	0.441	-1	FALSE
GO:BP	negative regulation of macromolecule biosynthetic process	GO:0010558	0.048397	1.31518	1137	1161	142			GO:0009123	"nucleoside monophosphate metabolic process"	0.415	0.955	-7.131	1.875	-1.147	0.969	0.449	-1	FALSE
GO:BP	regulation of transport	GO:0051049	0.048519	1.31409	1119	1161	140			GO:0014068	"positive regulation of phosphatidylinositol 3-kinase signaling"	0.494	6.273	1.714	1.949	-1.3	0.842	0.45	-1	FALSE
GO:BP	membrane organization	GO:0061024	0.0493418	1.30678	708	1161	94			GO:0006952	"defense response"	7.914	-6.459	2.239	3.15	-3.556	0.933	0.453	-1	FALSE
GO:BP	positive regulation of protein phosphorylation	GO:0001934	0.0495301	1.30513	543	1161	75			GO:0030097	"hemopoiesis"	3.197	-4.443	4.871	2.757	-2.257	0.889	0.454	-1	FALSE
GO:BP	positive regulation of phosphatidylinositol 3-kinase signaling	GO:0014068	0.0501411	1.29981	60	1161	14			GO:0030099	"myeloid cell differentiation"	1.268	null	null	2.356	-2.484	0.897	0.831	30097	TRUE
GO:BP	cell activation	GO:0001775	0.0505789	1.29603	1157	1161	144			GO:0048534	"hematopoietic or lymphoid organ development"	3.466	null	null	2.792	-2.451	0.888	0.935	30097	TRUE
GO:BP	positive regulation of catalytic activity	GO:0043085	0.0506714	1.29524	976	1161	124			GO:0048659	"smooth muscle cell proliferation"	0.022	2.348	7.505	0.699	-1.11	0.995	0.461	-1	FALSE
GO:BP	cell-cell signaling by wnt	GO:0198738	0.0509992	1.29244	358	1161	53			GO:0051056	"regulation of small GTPase mediated signal transduction"	1.817	6.158	2.613	2.512	-1.458	0.862	0.461	-1	FALSE
GO:BP	chemotaxis	GO:0006935	0.0510255	1.29221	383	1161	56			GO:0000165	"MAPK cascade"	2.249	-6.401	-1.894	2.604	-1.239	0.887	0.471	-1	FALSE
GO:BP	regulation of cell cycle G2/M phase transition	GO:1902749	0.0510255	1.29221	182	1161	31			GO:1902531	"regulation of intracellular signal transduction"	10.011	6.007	2.614	3.252	-3.556	0.834	0.473	-1	FALSE
GO:BP	cellular response to decreased oxygen levels	GO:0036294	0.0519783	1.28418	167	1161	29			GO:1990840	"response to lectin"	0.639	-3.092	1.468	2.061	-1.499	0.932	0.475	-1	FALSE
GO:BP	interleukin-1-mediated signaling pathway	GO:0070498	0.0520591	1.2835	94	1161	19			GO:0014070	"response to organic cyclic compound"	4.913	-6.581	0.771	2.943	-2.183	0.916	0.476	-1	FALSE
GO:BP	regulation of peptidyl-tyrosine phosphorylation	GO:0050730	0.05352	1.27148	175	1161	30			GO:0048585	"negative regulation of response to stimulus"	10.05	5.051	1.458	3.254	-1.782	0.818	0.477	-1	FALSE
GO:BP	nucleoside monophosphate biosynthetic process	GO:0009124	0.0541534	1.26637	36	1161	10			GO:0000122	"negative regulation of transcription by RNA polymerase II"	4.902	4.898	-2.991	2.942	-1.507	0.821	0.487	-1	FALSE
GO:BP	regulation of chromosome segregation	GO:0051983	0.0554355	1.25621	74	1161	16			GO:0031327	"negative regulation of cellular biosynthetic process"	8.817	null	null	3.197	-1.541	0.817	0.805	122	TRUE
GO:BP	endocytosis	GO:0006897	0.0561825	1.2504	385	1161	56			GO:0045892	"negative regulation of transcription	DNA-templated"	7.095	null	null	3.102	-1.819	0.812	0.868	122
GO:BP	pentose-phosphate shunt	GO:0006098	0.0564963	1.24798	15	1161	6			GO:0051253	"negative regulation of RNA metabolic process"	7.684	null	null	3.137	-1.186	0.819	0.873	122	TRUE
GO:BP	regulation of cytokine production	GO:0001817	0.0565672	1.24743	564	1161	77			GO:2000113	"negative regulation of cellular macromolecule biosynthetic process"	8.446	null	null	3.178	-1.208	0.817	0.895	122	TRUE
GO:BP	viral genome replication	GO:0019079	0.0565672	1.24743	109	1161	21			GO:1902679	"negative regulation of RNA biosynthetic process"	7.117	null	null	3.104	-1.902	0.813	0.896	122	TRUE
GO:BP	skeletal muscle organ development	GO:0060538	0.0569334	1.24463	88	1161	18			GO:0010558	"negative regulation of macromolecule biosynthetic process"	8.503	null	null	3.181	-1.315	0.828	0.896	122	TRUE
GO:BP	negative regulation of cell cycle G2/M phase transition	GO:1902750	0.0569334	1.24463	88	1161	18			GO:1903507	"negative regulation of nucleic acid-templated transcription"	7.106	null	null	3.103	-1.917	0.813	0.928	122	TRUE
GO:BP	protein autophosphorylation	GO:0046777	0.0569334	1.24463	176	1161	30			GO:1905114	"cell surface receptor signaling pathway involved in cell-cell signaling"	2.501	-5.872	-1.589	2.65	-1.553	0.873	0.488	-1	FALSE
GO:BP	locomotion	GO:0040011	0.0574375	1.2408	1126	1161	140			GO:0032880	"regulation of protein localization"	4.812	-0.585	-1.144	2.934	-1.225	0.912	0.488	-1	FALSE
GO:BP	MAPK cascade	GO:0000165	0.0576125	1.23948	617	1161	83			GO:0019722	"calcium-mediated signaling"	0.858	-6.434	-2.23	2.188	-1.115	0.899	0.505	-1	FALSE
GO:BP	regulation of mitotic cell cycle	GO:0007346	0.0576125	1.23948	479	1161	67			GO:0042531	"positive regulation of tyrosine phosphorylation of STAT protein"	0.381	6.338	-3.141	1.839	-1.06	0.854	0.506	-1	FALSE
GO:BP	proteasomal ubiquitin-independent protein catabolic process	GO:0010499	0.0576125	1.23948	20	1161	7			GO:0042509	"regulation of tyrosine phosphorylation of STAT protein"	0.449	null	null	1.908	-1.171	0.888	0.764	42531	TRUE
GO:BP	positive regulation of protein modification process	GO:0031401	0.0576125	1.23948	740	1161	97			GO:0050731	"positive regulation of peptidyl-tyrosine phosphorylation"	1.077	null	null	2.286	-1.049	0.837	0.844	42531	TRUE
GO:BP	leukocyte chemotaxis	GO:0030595	0.0596219	1.22459	154	1161	27			GO:0045637	"regulation of myeloid cell differentiation"	1.273	3.053	-3.911	2.358	-2.117	0.852	0.507	-1	FALSE
GO:BP	regulation of protein localization	GO:0032880	0.0596219	1.22459	653	1161	87			GO:0045639	"positive regulation of myeloid cell differentiation"	0.555	null	null	2	-1.186	0.836	0.787	45637	TRUE
GO:BP	response to interferon-gamma	GO:0034341	0.0596219	1.22459	154	1161	27			GO:0034097	"response to cytokine"	6.175	-6.454	0.712	3.042	-4.002	0.913	0.515	-1	FALSE
GO:BP	negative regulation of cellular macromolecule biosynthetic process	GO:2000113	0.0619239	1.20814	1129	1161	140			GO:0051304	"chromosome separation"	0.151	-2.924	-6.297	1.447	-1.124	0.952	0.515	-1	FALSE
GO:BP	regulation of sodium ion transmembrane transport	GO:1902305	0.0627363	1.20248	37	1161	10			GO:0030397	"membrane disassembly"	0.084	-5.536	-4.674	1.204	-2.484	0.984	0.521	-1	FALSE
GO:BP	regulation of chromosome separation	GO:1905818	0.0627363	1.20248	62	1161	14			GO:0051345	"positive regulation of hydrolase activity"	3.202	3.172	-6.991	2.757	-1.816	0.936	0.524	-1	FALSE
GO:BP	regulation of muscle hypertrophy	GO:0014743	0.0627363	1.20248	37	1161	10			GO:0043085	"positive regulation of catalytic activity"	6.876	null	null	3.089	-1.295	0.93	0.719	51345	TRUE
GO:BP	muscle adaptation	GO:0043500	0.0627363	1.20248	62	1161	14			GO:0060341	"regulation of cellular localization"	4.565	-0.721	-1.187	2.911	-1.027	0.907	0.526	-1	FALSE
GO:BP	nuclear division	GO:0000280	0.0627363	1.20248	363	1161	53			GO:0019932	"second-messenger-mediated signaling"	1.268	-6.478	-2.072	2.356	-1.181	0.894	0.529	-1	FALSE
GO:BP	regulation of cardiac muscle hypertrophy	GO:0010611	0.0627363	1.20248	37	1161	10			GO:0031400	"negative regulation of protein modification process"	3.062	5.018	-3.256	2.738	-1.417	0.827	0.534	-1	FALSE
GO:BP	muscle system process	GO:0003012	0.0636706	1.19606	233	1161	37			GO:0032703	"negative regulation of interleukin-2 production"	0.146	3.833	-3.651	1.431	-1.02	0.881	0.534	-1	FALSE
GO:BP	myeloid leukocyte migration	GO:0097529	0.0636706	1.19606	140	1161	25			GO:0051241	"negative regulation of multicellular organismal process"	5.547	3.239	-3.132	2.996	-3.01	0.877	0.536	-1	FALSE
GO:BP	antigen processing and presentation of exogenous peptide antigen	GO:0002478	0.0636706	1.19606	155	1161	27			GO:0032386	"regulation of intracellular transport"	1.98	-0.636	-0.68	2.549	-1.003	0.912	0.54	-1	FALSE
GO:BP	immune response-activating signal transduction	GO:0002757	0.0636706	1.19606	314	1161	47			GO:0023057	"negative regulation of signaling"	7.656	4.624	0.663	3.135	-1.575	0.864	0.542	-1	FALSE
GO:BP	immune response-activating cell surface receptor signaling pathway	GO:0002429	0.0636706	1.19606	314	1161	47			GO:0009890	"negative regulation of biosynthetic process"	8.99	4.53	-2.684	3.205	-1.521	0.839	0.543	-1	FALSE
GO:BP	antigen processing and presentation of exogenous antigen	GO:0019884	0.0645986	1.18978	163	1161	28			GO:0016310	"phosphorylation"	4.902	0.707	-7.019	2.942	-2.484	0.964	0.544	-1	FALSE
GO:BP	regulation of smooth muscle cell proliferation	GO:0048660	0.0651629	1.186	104	1161	20			GO:0051270	"regulation of cellular component movement"	5.637	-0.702	-0.954	3.003	-1.343	0.905	0.545	-1	FALSE
GO:BP	positive regulation of myeloid cell differentiation	GO:0045639	0.0651629	1.186	76	1161	16			GO:1902532	"negative regulation of intracellular signal transduction"	2.765	5.509	1.472	2.694	-1.127	0.811	0.545	-1	FALSE
GO:BP	regulation of mitotic sister chromatid separation	GO:0010965	0.0651629	1.186	56	1161	13			GO:0009968	"negative regulation of signal transduction"	7.14	null	null	3.105	-1.643	0.791	0.763	1902532	TRUE
GO:BP	regulation of cellular amino acid metabolic process	GO:0006521	0.0651629	1.186	56	1161	13			GO:0006935	"chemotaxis"	3.017	-5.901	1.328	2.732	-1.292	0.882	0.545	-1	FALSE
GO:BP	negative regulation of cellular component organization	GO:0051129	0.0651629	1.186	526	1161	72			GO:0030595	"leukocyte chemotaxis"	0.791	null	null	2.152	-1.225	0.828	0.813	6935	TRUE
GO:BP	cytokine production	GO:0001816	0.0651629	1.186	569	1161	77			GO:0010648	"negative regulation of cell communication"	7.644	4.705	0.467	3.135	-1.6	0.854	0.546	-1	FALSE
GO:BP	viral entry into host cell	GO:0046718	0.0651629	1.186	104	1161	20			GO:0009891	"positive regulation of biosynthetic process"	10.892	6.234	-2.36	3.288	-1.417	0.837	0.55	-1	FALSE
GO:BP	negative regulation of RNA metabolic process	GO:0051253	0.0651629	1.186	1005	1161	126			GO:0034110	"regulation of homotypic cell-cell adhesion"	0.163	1.583	4.465	1.477	-1.02	0.962	0.55	-1	FALSE
GO:BP	second-messenger-mediated signaling	GO:0019932	0.0659252	1.18095	179	1161	30			GO:0009615	"response to virus"	1.727	-4.048	1.53	2.49	-3.078	0.905	0.552	-1	FALSE
GO:BP	positive regulation of intracellular signal transduction	GO:1902533	0.0659252	1.18095	710	1161	93			GO:0051336	"regulation of hydrolase activity"	5.945	3.073	-7.056	3.026	-2.381	0.935	0.553	-1	FALSE
GO:BP	canonical Wnt signaling pathway	GO:0060070	0.0659252	1.18095	226	1161	36			GO:0045935	"positive regulation of nucleobase-containing compound metabolic process"	10.589	6.113	-2.447	3.276	-1.062	0.822	0.555	-1	FALSE
GO:BP	negative regulation of Wnt signaling pathway	GO:0030178	0.0662578	1.17876	141	1161	25			GO:0044093	"positive regulation of molecular function"	8.923	2.928	-7.057	3.202	-2.176	0.934	0.555	-1	FALSE
GO:BP	regulation of muscle adaptation	GO:0043502	0.0673945	1.17138	50	1161	12			GO:0008284	"positive regulation of cell population proliferation"	5.126	7.202	-0.42	2.961	-1.117	0.893	0.555	-1	FALSE
GO:BP	regulation of tyrosine phosphorylation of STAT protein	GO:0042509	0.0673945	1.17138	50	1161	12			GO:0002274	"myeloid leukocyte activation"	3.303	-4.837	4.205	2.771	-1.027	0.896	0.561	-1	FALSE
GO:BP	positive regulation of canonical Wnt signaling pathway	GO:0090263	0.0691185	1.16041	112	1161	21			GO:0045321	"leukocyte activation"	5.216	null	null	2.969	-1.137	0.891	0.828	2274	TRUE
GO:BP	peptidyl-tyrosine modification	GO:0018212	0.0691555	1.16017	251	1161	39			GO:0002443	"leukocyte mediated immunity"	4.262	-5.117	4.363	2.881	-1.147	0.896	0.567	-1	FALSE
GO:BP	positive regulation of double-strand break repair	GO:2000781	0.0692344	1.15968	32	1161	9			GO:0002444	"myeloid leukocyte mediated immunity"	2.922	null	null	2.718	-1.053	0.9	0.835	2443	TRUE
GO:BP	regulation of sodium ion transmembrane transporter activity	GO:2000649	0.0692344	1.15968	32	1161	9			GO:0002275	"myeloid cell activation involved in immune response"	2.956	null	null	2.723	-1.125	0.856	0.836	2443	TRUE
GO:BP	positive regulation of sodium ion transport	GO:0010765	0.0695315	1.15782	21	1161	7			GO:0023056	"positive regulation of signaling"	9.663	6.883	0.798	3.237	-3.331	0.859	0.569	-1	FALSE
GO:BP	cellular response to hypoxia	GO:0071456	0.06994	1.15527	157	1161	27			GO:0002683	"negative regulation of immune system process"	3.309	2.947	-1.624	2.772	-1.027	0.84	0.573	-1	FALSE
GO:BP	regulation of platelet aggregation	GO:0090330	0.069949	1.15522	16	1161	6			GO:0010647	"positive regulation of cell communication"	9.63	6.784	0.605	3.235	-3.422	0.85	0.574	-1	FALSE
GO:BP	positive regulation of sodium ion transmembrane transport	GO:1902307	0.069949	1.15522	16	1161	6			GO:0031399	"regulation of protein modification process"	9.047	5.65	-4.384	3.208	-1.79	0.867	0.575	-1	FALSE
GO:BP	positive regulation of endothelial cell migration	GO:0010595	0.0707761	1.15011	77	1161	16			GO:0030071	"regulation of mitotic metaphase/anaphase transition"	0.325	0.815	2.284	1.771	-1.096	0.885	0.58	-1	FALSE
GO:BP	nucleoside monophosphate metabolic process	GO:0009123	0.0713308	1.14672	57	1161	13			GO:0007091	"metaphase/anaphase transition of mitotic cell cycle"	0.039	null	null	0.903	-1.003	0.863	0.829	30071	TRUE
GO:BP	leukocyte mediated immunity	GO:0002443	0.0713308	1.14672	678	1161	89			GO:1905818	"regulation of chromosome separation"	0.393	null	null	1.851	-1.202	0.893	0.94	30071	TRUE
GO:BP	regulation of cation transmembrane transport	GO:1904062	0.0713308	1.14672	204	1161	33			GO:1902099	"regulation of metaphase/anaphase transition of cell cycle"	0.342	null	null	1.792	-1.003	0.886	0.968	30071	TRUE
GO:BP	regulation of kinase activity	GO:0043549	0.0718841	1.14337	643	1161	85			GO:0010965	"regulation of mitotic sister chromatid separation"	0.353	null	null	1.806	-1.186	0.893	0.97	30071	TRUE
GO:BP	leukocyte activation	GO:0045321	0.0729049	1.13724	1047	1161	130			GO:0000910	"cytokinesis"	0.516	-2.926	-6.476	1.968	-1.667	0.947	0.582	-1	FALSE
GO:BP	regulation of defense response to virus	GO:0050688	0.0746635	1.12689	64	1161	14			GO:0016311	"dephosphorylation"	1.761	0.904	-6.938	2.498	-1.122	0.968	0.586	-1	FALSE
GO:BP	negative regulation of immune response	GO:0050777	0.0746635	1.12689	197	1161	32			GO:0006897	"endocytosis"	3.186	-0.989	4.896	2.755	-1.25	0.969	0.587	-1	FALSE
GO:BP	cell migration	GO:0016477	0.0746635	1.12689	930	1161	117			GO:0032481	"positive regulation of type I interferon production"	0.466	5.638	-3.419	1.924	-1.095	0.868	0.595	-1	FALSE
GO:BP	positive regulation of transporter activity	GO:0032411	0.0746635	1.12689	64	1161	14			GO:0032480	"negative regulation of type I interferon production"	0.252	null	null	1.663	-1.06	0.873	0.859	32481	TRUE
GO:BP	negative regulation of intracellular signal transduction	GO:1902532	0.0746635	1.12689	360	1161	52			GO:0043303	"mast cell degranulation"	0.112	-3.551	4.396	1.322	-1.444	0.874	0.595	-1	FALSE
GO:BP	positive regulation of cytokinesis	GO:0032467	0.0749539	1.12521	27	1161	8			GO:0002279	"mast cell activation involved in immune response"	0.112	null	null	1.322	-1.389	0.894	0.966	43303	TRUE
GO:BP	regulation of neutrophil chemotaxis	GO:0090022	0.0749539	1.12521	27	1161	8			GO:1902622	"regulation of neutrophil migration"	0.23	0.143	-0.978	1.623	-1.33	0.869	0.597	-1	FALSE
GO:BP	myeloid cell activation involved in immune response	GO:0002275	0.0749539	1.12521	497	1161	68			GO:0090022	"regulation of neutrophil chemotaxis"	0.174	null	null	1.505	-1.125	0.834	0.712	1902622	TRUE
GO:BP	antigen processing and presentation of peptide antigen	GO:0048002	0.0749539	1.12521	166	1161	28			GO:0000904	"cell morphogenesis involved in differentiation"	3.045	-3.586	6.376	2.736	-1.096	0.973	0.597	-1	FALSE
GO:BP	regulation of transcription from RNA polymerase II promoter in response to hypoxia	GO:0061418	0.0749539	1.12521	71	1161	15			GO:0045597	"positive regulation of cell differentiation"	4.605	7.327	-1.118	2.915	-1.782	0.881	0.598	-1	FALSE
GO:BP	protein-containing complex assembly	GO:0065003	0.0749539	1.12521	1288	1161	156			GO:0034340	"response to type I interferon"	0.421	-5.47	2.452	1.881	-1.402	0.833	0.599	-1	FALSE
GO:BP	platelet aggregation	GO:0070527	0.0749539	1.12521	51	1161	12			GO:0051306	"mitotic sister chromatid separation"	0.017	-3.577	-5.836	0.602	-1.117	0.944	0.6	-1	FALSE
GO:BP	chromosome separation	GO:0051304	0.0752095	1.12373	78	1161	16			GO:0010563	"negative regulation of phosphorus metabolic process"	2.664	4.748	-2.93	2.678	-1.902	0.834	0.6	-1	FALSE
GO:BP	dephosphorylation	GO:0016311	0.0754456	1.12237	361	1161	52			GO:0035567	"non-canonical Wnt signaling pathway"	0.723	-5.632	-1.873	2.114	-1.49	0.887	0.602	-1	FALSE
GO:BP	positive regulation of transcription, DNA-templated	GO:0045893	0.0757593	1.12056	1096	1161	135			GO:0060070	"canonical Wnt signaling pathway"	0.466	null	null	1.924	-1.181	0.892	0.753	35567	TRUE
GO:BP	positive regulation of neuron differentiation	GO:0045666	0.0757593	1.12056	45	1161	11			GO:0016055	"Wnt signaling pathway"	1.924	null	null	2.537	-1.324	0.874	0.873	35567	TRUE
GO:BP	striated muscle tissue development	GO:0014706	0.0757593	1.12056	190	1161	31			GO:0140546	"defense response to symbiont"	1.189	-4.932	3.214	2.328	-4.138	0.847	0.608	-1	FALSE
GO:BP	positive regulation of nucleic acid-templated transcription	GO:1903508	0.0757593	1.12056	1096	1161	135			GO:0045087	"innate immune response"	4.717	null	null	2.925	-3.363	0.821	0.719	140546	TRUE
GO:BP	peptidyl-amino acid modification	GO:0018193	0.0757593	1.12056	932	1161	117			GO:0098542	"defense response to other organism"	5.743	null	null	3.011	-3.332	0.82	0.793	140546	TRUE
GO:BP	entry into host	GO:0044409	0.0763163	1.11738	114	1161	21			GO:0051707	"response to other organism"	7.858	null	null	3.147	-2.668	0.885	0.868	140546	TRUE
GO:BP	mitotic sister chromatid separation	GO:0051306	0.0763244	1.11734	58	1161	13			GO:0043207	"response to external biotic stimulus"	7.863	null	null	3.147	-2.668	0.897	0.886	140546	TRUE
GO:BP	positive regulation of cell population proliferation	GO:0008284	0.0763244	1.11734	585	1161	78			GO:0090257	"regulation of muscle system process"	1.284	2.644	-4.944	2.362	-1.092	0.926	0.608	-1	FALSE
GO:BP	protein localization to plasma membrane	GO:0072659	0.0763244	1.11734	206	1161	33			GO:0051338	"regulation of transferase activity"	5.642	3.013	-6.993	3.003	-1.402	0.935	0.608	-1	FALSE
GO:BP	Fc receptor signaling pathway	GO:0038093	0.0766687	1.11538	167	1161	28			GO:0032465	"regulation of cytokinesis"	0.499	0.59	2.841	1.954	-1.324	0.897	0.61	-1	FALSE
GO:BP	calcium-mediated signaling	GO:0019722	0.0767484	1.11493	129	1161	23			GO:0032467	"positive regulation of cytokinesis"	0.224	null	null	1.613	-1.125	0.87	0.806	32465	TRUE
GO:BP	positive regulation of RNA biosynthetic process	GO:1902680	0.0768621	1.11429	1097	1161	135			GO:0060337	"type I interferon signaling pathway"	0.381	-5.564	1.678	1.839	-1.377	0.78	0.613	-1	FALSE
GO:BP	smooth muscle cell proliferation	GO:0048659	0.077548	1.11043	107	1161	20			GO:0071357	"cellular response to type I interferon"	0.387	null	null	1.845	-1.328	0.824	0.98	60337	TRUE
GO:BP	cellular response to interferon-gamma	GO:0071346	0.0796866	1.09861	137	1161	24			GO:0018212	"peptidyl-tyrosine modification"	0.881	-0.612	-6.493	2.199	-1.16	0.969	0.615	-1	FALSE
GO:BP	meiotic cell cycle process	GO:1903046	0.0796866	1.09861	122	1161	22			GO:0006915	"apoptotic process"	5.059	1.082	7.578	2.956	-1.6	0.985	0.615	-1	FALSE
GO:BP	negative regulation of mitotic cell cycle	GO:0045930	0.0798809	1.09756	247	1161	38			GO:0012501	"programmed cell death"	5.838	null	null	3.018	-1.703	0.985	0.906	6915	TRUE
GO:BP	regulation of mitotic metaphase/anaphase transition	GO:0030071	0.080119	1.09626	52	1161	12			GO:0009967	"positive regulation of signal transduction"	8.688	6.202	1.373	3.19	-3.078	0.783	0.617	-1	FALSE
GO:BP	tyrosine phosphorylation of STAT protein	GO:0007260	0.080119	1.09626	52	1161	12			GO:1902533	"positive regulation of intracellular signal transduction"	5.715	null	null	3.009	-1.181	0.789	0.797	9967	TRUE
GO:BP	regulation of calcineurin-NFAT signaling cascade	GO:0070884	0.080119	1.09626	22	1161	7			GO:0060333	"interferon-gamma-mediated signaling pathway"	0.404	-5.546	1.621	1.863	-1.512	0.78	0.617	-1	FALSE
GO:BP	regulation of calcineurin-mediated signaling	GO:0106056	0.080119	1.09626	22	1161	7			GO:0071346	"cellular response to interferon-gamma"	0.881	null	null	2.199	-1.099	0.81	0.889	60333	TRUE
GO:BP	cell morphogenesis involved in differentiation	GO:0000904	0.080119	1.09626	448	1161	62			GO:0051049	"regulation of transport"	9.697	-0.537	-0.909	3.238	-1.314	0.903	0.618	-1	FALSE
GO:BP	positive regulation of type I interferon production	GO:0032481	0.0802803	1.09539	79	1161	16			GO:0030220	"platelet formation"	0.095	-4.402	5.148	1.255	-1.331	0.913	0.624	-1	FALSE
GO:BP	nucleus organization	GO:0006997	0.0806567	1.09336	115	1161	21			GO:0045595	"regulation of cell differentiation"	8.738	8.155	-1.508	3.193	-2.453	0.926	0.628	-1	FALSE
GO:BP	regulation of cell population proliferation	GO:0042127	0.0806914	1.09317	1054	1161	130			GO:0009124	"nucleoside monophosphate biosynthetic process"	0.241	0.769	-7.246	1.643	-1.266	0.969	0.63	-1	FALSE
GO:BP	regulation of protein serine/threonine kinase activity	GO:0071900	0.0806914	1.09317	355	1161	51			GO:0045934	"negative regulation of nucleobase-containing compound metabolic process"	8.345	4.737	-2.725	3.173	-1.042	0.823	0.631	-1	FALSE
GO:BP	regulation of muscle system process	GO:0090257	0.0809738	1.09166	130	1161	23			GO:0031347	"regulation of defense response"	4.734	5.853	3.441	2.927	-2.357	0.856	0.632	-1	FALSE
GO:BP	peptidyl-tyrosine phosphorylation	GO:0018108	0.0826441	1.08279	248	1161	38			GO:0018209	"peptidyl-serine modification"	1.155	-0.501	-6.429	2.316	-2.729	0.968	0.634	-1	FALSE
GO:BP	homeostasis of number of cells	GO:0048872	0.0837304	1.07712	224	1161	35			GO:0010499	"proteasomal ubiquitin-independent protein catabolic process"	0.123	-1.125	-7.042	1.362	-1.239	0.978	0.638	-1	FALSE
GO:BP	NADPH regeneration	GO:0006740	0.0837532	1.077	17	1161	6			GO:0022603	"regulation of anatomical structure morphogenesis"	5.294	8.194	-1.344	2.975	-1.35	0.938	0.644	-1	FALSE
GO:BP	positive regulation of ion transmembrane transporter activity	GO:0032414	0.0837532	1.077	59	1161	13			GO:0007051	"spindle organization"	1.329	-3.746	-5.574	2.377	-2.024	0.925	0.646	-1	FALSE
GO:BP	motor neuron axon guidance	GO:0008045	0.0837532	1.077	17	1161	6			GO:0007052	"mitotic spindle organization"	0.897	null	null	2.207	-1.757	0.925	0.734	7051	TRUE
GO:BP	cell cycle checkpoint signaling	GO:0000075	0.0854141	1.06847	169	1161	28			GO:1902850	"microtubule cytoskeleton organization involved in mitosis"	1.015	null	null	2.26	-1.809	0.924	0.744	7051	TRUE
GO:BP	positive regulation of nucleobase-containing compound metabolic process	GO:0045935	0.086689	1.06204	1352	1161	162			GO:0000278	"mitotic cell cycle"	4.117	-3.037	-6.518	2.866	-2.218	0.941	0.649	-1	FALSE
GO:BP	regulation of protein kinase activity	GO:0045859	0.086689	1.06204	572	1161	76			GO:0022402	"cell cycle process"	5.384	null	null	2.983	-2.86	0.94	0.789	278	TRUE
GO:BP	negative regulation of type I interferon production	GO:0032480	0.0871028	1.05997	40	1161	10			GO:0044770	"cell cycle phase transition"	1.486	-3.111	-6.46	2.425	-3.049	0.942	0.654	-1	FALSE
GO:BP	positive regulation of tyrosine phosphorylation of STAT protein	GO:0042531	0.0871028	1.05997	40	1161	10			GO:0033209	"tumor necrosis factor-mediated signaling pathway"	0.69	-6.355	-0.402	2.093	-1.877	0.848	0.657	-1	FALSE
GO:BP	biological process involved in interaction with host	GO:0051701	0.0873695	1.05864	193	1161	31			GO:0071356	"cellular response to tumor necrosis factor"	1.374	null	null	2.391	-1.521	0.894	0.889	33209	TRUE
GO:BP	regulation of locomotion	GO:0040012	0.0878769	1.05613	643	1161	84			GO:0034341	"response to interferon-gamma"	1.004	-5.419	2.401	2.255	-1.225	0.818	0.665	-1	FALSE
GO:BP	growth	GO:0040007	0.0884763	1.05317	617	1161	81			GO:0019079	"viral genome replication"	0.146	-0.686	7.727	1.431	-1.247	0.992	0.666	-1	FALSE
GO:BP	meiotic nuclear division	GO:0140013	0.0884763	1.05317	109	1161	20			GO:0032103	"positive regulation of response to external stimulus"	2.832	6.598	1.702	2.704	-2.453	0.82	0.667	-1	FALSE
GO:BP	myeloid leukocyte mediated immunity	GO:0002444	0.0884763	1.05317	503	1161	68			GO:0051247	"positive regulation of protein metabolic process"	8.536	6.162	-2.82	3.183	-1.684	0.827	0.668	-1	FALSE
GO:BP	positive regulation of RNA metabolic process	GO:0051254	0.0886621	1.05226	1224	1161	148			GO:0018108	"peptidyl-tyrosine phosphorylation"	0.864	0.14	-6.887	2.19	-1.083	0.954	0.67	-1	FALSE
GO:BP	positive regulation of peptidyl-tyrosine phosphorylation	GO:0050731	0.0892767	1.04926	124	1161	22			GO:0007260	"tyrosine phosphorylation of STAT protein"	0.05	null	null	1	-1.096	0.885	0.76	18108	TRUE
GO:BP	negative regulation of nucleobase-containing compound metabolic process	GO:0045934	0.0907891	1.04197	1096	1161	134			GO:0070555	"response to interleukin-1"	1.127	-6.767	0.961	2.305	-2.051	0.911	0.675	-1	FALSE
GO:BP	mitotic nuclear division	GO:0140014	0.0909022	1.04143	283	1161	42			GO:0001818	"negative regulation of cytokine production"	1.587	4.194	-3.401	2.453	-1.5	0.848	0.675	-1	FALSE
GO:BP	antigen processing and presentation	GO:0019882	0.0921022	1.03573	202	1161	32			GO:0051094	"positive regulation of developmental process"	6.938	7.35	-1.231	3.093	-1.6	0.887	0.678	-1	FALSE
GO:BP	leukocyte degranulation	GO:0043299	0.0922357	1.0351	487	1161	66			GO:0198738	"cell-cell signaling by wnt"	1.924	-5.655	-2.49	2.537	-1.292	0.958	0.679	-1	FALSE
GO:BP	response to hydrogen peroxide	GO:0042542	0.0925398	1.03367	117	1161	21			GO:0071347	"cellular response to interleukin-1"	0.981	-6.481	0.293	2.246	-1.472	0.897	0.687	-1	FALSE
GO:BP	regulation of cellular localization	GO:0060341	0.0939951	1.02689	619	1161	81			GO:0070498	"interleukin-1-mediated signaling pathway"	0.533	null	null	1.982	-1.284	0.852	0.9	71347	TRUE
GO:BP	negative regulation of immune system process	GO:0002683	0.0939951	1.02689	359	1161	51			GO:0008045	"motor neuron axon guidance"	0.174	-5.013	1.8	1.505	-1.077	0.878	0.688	-1	FALSE
GO:BP	regulation of cell motility	GO:2000145	0.0939951	1.02689	619	1161	81			GO:0042330	"taxis"	3.034	-4.585	1.817	2.734	-1.41	0.907	0.688	-1	FALSE
GO:BP	myeloid leukocyte activation	GO:0002274	0.094042	1.02668	575	1161	76			GO:0016477	"cell migration"	5.356	null	null	2.98	-1.127	0.95	0.749	42330	TRUE
GO:BP	muscle cell apoptotic process	GO:0010657	0.0940728	1.02654	47	1161	11			GO:0001934	"positive regulation of protein phosphorylation"	4.593	6.037	-2.847	2.914	-1.305	0.807	0.689	-1	FALSE
GO:BP	positive regulation of transcription by RNA polymerase II	GO:0045944	0.0951556	1.02157	780	1161	99			GO:0032270	"positive regulation of cellular protein metabolic process"	8.059	null	null	3.158	-1.472	0.815	0.804	1934	TRUE
GO:BP	regulation of interferon-gamma-mediated signaling pathway	GO:0060334	0.0953938	1.02048	23	1161	7			GO:0045859	"regulation of protein kinase activity"	4.42	null	null	2.897	-1.062	0.834	0.816	1934	TRUE
GO:BP	regulation of response to interferon-gamma	GO:0060330	0.0953938	1.02048	23	1161	7			GO:0001932	"regulation of protein phosphorylation"	6.657	null	null	3.075	-1.761	0.848	0.821	1934	TRUE
GO:BP	regulation of homotypic cell-cell adhesion	GO:0034110	0.0953938	1.02048	23	1161	7			GO:0031401	"positive regulation of protein modification process"	5.855	null	null	3.019	-1.239	0.818	0.84	1934	TRUE
GO:BP	negative regulation of interleukin-2 production	GO:0032703	0.0953938	1.02048	23	1161	7			GO:0071900	"regulation of protein serine/threonine kinase activity"	2.743	null	null	2.69	-1.093	0.845	0.845	1934	TRUE
GO:BP	regulation of metaphase/anaphase transition of cell cycle	GO:1902099	0.099283	1.00313	54	1161	12			GO:0042325	"regulation of phosphorylation"	7.622	null	null	3.134	-1.409	0.863	0.846	1934	TRUE
GO:BP	metaphase/anaphase transition of mitotic cell cycle	GO:0007091	0.099283	1.00313	54	1161	12			GO:0043549	"regulation of kinase activity"	5.042	null	null	2.954	-1.143	0.847	0.888	1934	TRUE
GO:BP	regulation of intracellular transport	GO:0032386	0.099283	1.00313	285	1161	42			GO:0050730	"regulation of peptidyl-tyrosine phosphorylation"	1.419	5.828	-4.398	2.405	-1.271	0.876	0.69	-1	FALSE
KEGG	Glutathione metabolism	KEGG:00480	0.00361791	2.44154	39	1161	14
KEGG	Proteasome	KEGG:03050	0.0189623	1.72211	44	1161	13
KEGG	Human immunodeficiency virus 1 infection	KEGG:05170	0.0189623	1.72211	171	1161	33
KEGG	Pathways in cancer	KEGG:05200	0.0189623	1.72211	355	1161	56
KEGG	Fluid shear stress and atherosclerosis	KEGG:05418	0.0189623	1.72211	101	1161	22
KEGG	Fc epsilon RI signaling pathway	KEGG:04664	0.023578	1.62749	54	1161	14
KEGG	Pentose phosphate pathway	KEGG:00030	0.023578	1.62749	26	1161	9
KEGG	Epstein-Barr virus infection	KEGG:05169	0.023578	1.62749	176	1161	32
KEGG	PI3K-Akt signaling pathway	KEGG:04151	0.0297191	1.52696	219	1161	37
KEGG	Phospholipase D signaling pathway	KEGG:04072	0.0367838	1.43434	104	1161	21
KEGG	Growth hormone synthesis, secretion and action	KEGG:04935	0.0491925	1.3081	80	1161	17
KEGG	Drug metabolism - other enzymes	KEGG:00983	0.0492545	1.30755	48	1161	12
KEGG	Progesterone-mediated oocyte maturation	KEGG:04914	0.0494095	1.30619	68	1161	15
KEGG	Chemokine signaling pathway	KEGG:04062	0.0494095	1.30619	139	1161	25
KEGG	Cell cycle	KEGG:04110	0.0598817	1.22271	112	1161	21
KEGG	Ras signaling pathway	KEGG:04014	0.0627796	1.20218	140	1161	24
KEGG	Salivary secretion	KEGG:04970	0.0627796	1.20218	47	1161	11
KEGG	Lipid and atherosclerosis	KEGG:05417	0.0627796	1.20218	171	1161	28
KEGG	Hepatitis C	KEGG:05160	0.0627796	1.20218	124	1161	22
KEGG	Phosphatidylinositol signaling system	KEGG:04070	0.0627796	1.20218	72	1161	15
KEGG	FoxO signaling pathway	KEGG:04068	0.0627796	1.20218	100	1161	19
KEGG	Focal adhesion	KEGG:04510	0.0627796	1.20218	124	1161	22
KEGG	Neurotrophin signaling pathway	KEGG:04722	0.0627796	1.20218	99	1161	19
KEGG	Thyroid hormone signaling pathway	KEGG:04919	0.0627796	1.20218	88	1161	17
KEGG	Bacterial invasion of epithelial cells	KEGG:05100	0.0627796	1.20218	59	1161	13
KEGG	Long-term potentiation	KEGG:04720	0.0627796	1.20218	45	1161	11
KEGG	Autophagy - animal	KEGG:04140	0.0644248	1.19095	118	1161	21
KEGG	Endocrine and other factor-regulated calcium reabsorption	KEGG:04961	0.0712597	1.14716	30	1161	8
KEGG	Wnt signaling pathway	KEGG:04310	0.0712597	1.14716	98	1161	18
KEGG	Cellular senescence	KEGG:04218	0.0712597	1.14716	127	1161	22
KEGG	Influenza A	KEGG:05164	0.0712597	1.14716	136	1161	23
KEGG	EGFR tyrosine kinase inhibitor resistance	KEGG:01521	0.0712597	1.14716	62	1161	13
KEGG	Sphingolipid signaling pathway	KEGG:04071	0.0747172	1.12658	99	1161	18
KEGG	Spinocerebellar ataxia	KEGG:05017	0.0767705	1.11481	107	1161	19
KEGG	Parathyroid hormone synthesis, secretion and action	KEGG:04928	0.0771997	1.11238	71	1161	14
KEGG	Mineral absorption	KEGG:04978	0.0771997	1.11238	31	1161	8
KEGG	cGMP-PKG signaling pathway	KEGG:04022	0.0776244	1.11	101	1161	18
KEGG	Alzheimer disease	KEGG:05010	0.0776244	1.11	262	1161	38
KEGG	Gastric cancer	KEGG:05226	0.0776244	1.11	87	1161	16
KEGG	Human papillomavirus infection	KEGG:05165	0.0776244	1.11	228	1161	34
KEGG	NOD-like receptor signaling pathway	KEGG:04621	0.0776244	1.11	147	1161	24
KEGG	Platelet activation	KEGG:04611	0.0776244	1.11	94	1161	17
KEGG	Aldosterone-regulated sodium reabsorption	KEGG:04960	0.0776244	1.11	20	1161	6
KEGG	Relaxin signaling pathway	KEGG:04926	0.0787064	1.10399	80	1161	15
KEGG	AGE-RAGE signaling pathway in diabetic complications	KEGG:04933	0.0807116	1.09306	66	1161	13
KEGG	Apoptosis	KEGG:04210	0.0834661	1.07849	119	1161	20
KEGG	Platinum drug resistance	KEGG:01524	0.0834661	1.07849	60	1161	12
KEGG	Prolactin signaling pathway	KEGG:04917	0.0834661	1.07849	46	1161	10
KEGG	Acute myeloid leukemia	KEGG:05221	0.0834661	1.07849	60	1161	12
KEGG	Estrogen signaling pathway	KEGG:04915	0.0834661	1.07849	81	1161	15
KEGG	Carbohydrate digestion and absorption	KEGG:04973	0.0846267	1.07249	27	1161	7
KEGG	TNF signaling pathway	KEGG:04668	0.0882607	1.05423	90	1161	16
KEGG	Regulation of lipolysis in adipocytes	KEGG:04923	0.0885803	1.05266	34	1161	8
KEGG	Pyrimidine metabolism	KEGG:00240	0.0885803	1.05266	47	1161	10
KEGG	Shigellosis	KEGG:05131	0.0885803	1.05266	202	1161	30
KEGG	Insulin signaling pathway	KEGG:04910	0.0885803	1.05266	106	1161	18
KEGG	Cholinergic synapse	KEGG:04725	0.0917947	1.03718	69	1161	13
KEGG	ErbB signaling pathway	KEGG:04012	0.0927547	1.03266	62	1161	12
KEGG	Kaposi sarcoma-associated herpesvirus infection	KEGG:05167	0.095851	1.0184	155	1161	24
KEGG	Signaling pathways regulating pluripotency of stem cells	KEGG:04550	0.0958874	1.01824	70	1161	13
KEGG	Hepatitis B	KEGG:05161	0.0958874	1.01824	132	1161	21
KEGG	Pathways of neurodegeneration - multiple diseases	KEGG:05022	0.0958874	1.01824	333	1161	45
KEGG	GnRH secretion	KEGG:04929	0.0958874	1.01824	35	1161	8
KEGG	Measles	KEGG:05162	0.0958874	1.01824	116	1161	19
KEGG	JAK-STAT signaling pathway	KEGG:04630	0.0978342	1.00951	101	1161	17
KEGG	Breast cancer	KEGG:05224	0.099414	1.00255	86	1161	15

## Sheet: Supplementary Table 9
Supplementary Table 9. The geneset similarity distance among 125 routes.
	cov_selectVcomExpHC_cor_cppls	cov_selectVcomExpHC_cor_plsr	cov_selectVcomExpHC_cor_zscore_pcr	cov_selectVcomExpHC_cppls	cov_selectVcomExpHC_grn3Cntl_cppls	cov_selectVcomExpHC_grn3Cntl_plsr	cov_selectVcomExpHC_grn3_cor_no	cov_selectVcomExpHC_grn3_no	cov_selectVcomExpHC_pcr	cov_selectVcomExpHC_plsr	cov_selectVcomFair_cor_cppls	cov_selectVcomFair_cor_logisticFwd	cov_selectVcomFair_cor_no	cov_selectVcomFair_cor_pcr	cov_selectVcomFair_cor_plsr	cov_selectVcomFair_cor_sis	cov_selectVcomFair_cppls	cov_selectVcomFair_logisticFwd	cov_selectVcomFair_no	cov_selectVcomFair_plsr	cov_selectVcomFair_sis	cov_selectVcomHC_cor_zscore_pcr	cov_selectVcomHC_grn3Cntl_no	cov_selectVcomHC_grn3_cor_no	cov_selectVcomHC_pcr	cov_selectVnotComExpHC_cor_cppls	cov_selectVnotComExpHC_cor_plsr	cov_selectVnotComExpHC_cor_zscore_pcr	cov_selectVnotComExpHC_cor_zscore_sis	cov_selectVnotComExpHC_cppls	cov_selectVnotComExpHC_plsr	cov_selectVnotComFair_cor_cppls	cov_selectVnotComFair_cor_logisticFwd	cov_selectVnotComFair_cor_no	cov_selectVnotComFair_cor_pcr	cov_selectVnotComFair_cor_plsr	cov_selectVnotComFair_cor_sis	cov_selectVnotComFair_cppls	cov_selectVnotComFair_logisticFwd	cov_selectVnotComFair_no	cov_selectVnotComFair_pcr	cov_selectVnotComFair_plsr	cov_selectVnotComFair_sis	cov_selectVnotComHC_cor_cppls	cov_selectVnotComHC_cor_plsr	cov_selectVnotComHC_cor_zscore_pcr	cov_selectVnotComHC_cor_zscore_sis	cov_selectVnotComHC_cppls	cov_selectVnotComHC_plsr
cov_selectVcomExpHC_cor_cppls	0	0	0.856725	0.794995	0.991734	0.991734	0.973329	0.976504	0.964432	0.794995	0.996491	0.993421	0.994361	0.992105	0.996491	0.994361	0.996491	0.993421	0.994361	0.996491	0.994361	0.909774	0.979967	0.964756	0.982792	0.0854119	0.0854119	0.856725	0.842105	0.795634	0.795634	0.990132	0.992105	0.993421	0.992105	0.990132	0.993421	0.990132	0.992105	0.993421	0.992105	0.990132	0.993421	0.205322	0.205322	0.873684	0.868284	0.813673	0.813673
cov_selectVcomExpHC_cor_plsr	0	0	0.856725	0.794995	0.991734	0.991734	0.973329	0.976504	0.964432	0.794995	0.996491	0.993421	0.994361	0.992105	0.996491	0.994361	0.996491	0.993421	0.994361	0.996491	0.994361	0.909774	0.979967	0.964756	0.982792	0.0854119	0.0854119	0.856725	0.842105	0.795634	0.795634	0.990132	0.992105	0.993421	0.992105	0.990132	0.993421	0.990132	0.992105	0.993421	0.992105	0.990132	0.993421	0.205322	0.205322	0.873684	0.868284	0.813673	0.813673
cov_selectVcomExpHC_cor_zscore_pcr	0.856725	0.856725	0	0.906291	0.99359	0.99359	0.987487	0.988977	0.994882	0.906291	0.996296	0.996914	0.997355	0.996296	0.996296	0.997355	0.996296	0.996914	0.997355	0.996296	0.997355	0.73545	0.981982	0.989418	0.988009	0.864654	0.864654	0.209877	0.8143	0.908948	0.908948	0.99537	0.996296	0.996914	0.996296	0.99537	0.996914	0.99537	0.996296	0.996914	0.996296	0.99537	0.996914	0.861447	0.861447	0.405761	0.851852	0.892083	0.892083
cov_selectVcomExpHC_cppls	0.794995	0.794995	0.906291	0	0.949416	0.949416	0.964455	0.955485	0.620003	0	0.990272	0.988327	0.986381	0.990272	0.990272	0.986381	0.990272	0.988327	0.986381	0.990272	0.986381	0.945525	0.952676	0.96637	0.677505	0.804568	0.804568	0.913496	0.929961	0.047167	0.047167	0.992218	0.990272	0.988327	0.990272	0.992218	0.988327	0.992218	0.990272	0.988327	0.990272	0.992218	0.988327	0.816284	0.816284	0.923735	0.937743	0.173134	0.173134
cov_selectVcomExpHC_grn3Cntl_cppls	0.991734	0.991734	0.99359	0.949416	0	0	0.990644	0.991758	0.978665	0.949416	0.969231	0.942308	0.950549	0.969231	0.969231	0.950549	0.969231	0.942308	0.950549	0.969231	0.950549	0.994505	0.962578	0.998626	0.982169	0.99398	0.99398	0.997151	0.995726	0.950851	0.950851	0.961538	0.930769	0.942308	0.969231	0.961538	0.942308	0.961538	0.930769	0.942308	0.969231	0.961538	0.942308	0.987246	0.987246	0.978632	0.995192	0.948359	0.948359
cov_selectVcomExpHC_grn3Cntl_plsr	0.991734	0.991734	0.99359	0.949416	0	0	0.990644	0.991758	0.978665	0.949416	0.969231	0.942308	0.950549	0.969231	0.969231	0.950549	0.969231	0.942308	0.950549	0.969231	0.950549	0.994505	0.962578	0.998626	0.982169	0.99398	0.99398	0.997151	0.995726	0.950851	0.950851	0.961538	0.930769	0.942308	0.969231	0.961538	0.942308	0.961538	0.930769	0.942308	0.969231	0.961538	0.942308	0.987246	0.987246	0.978632	0.995192	0.948359	0.948359
cov_selectVcomExpHC_grn3_cor_no	0.973329	0.973329	0.987487	0.964455	0.990644	0.990644	0	0.119048	0.97925	0.964455	0.994595	0.995495	0.996139	0.994595	0.994595	0.996139	0.994595	0.995495	0.996139	0.994595	0.996139	0.996139	0.973703	0.991313	0.976701	0.973561	0.973561	0.987487	0.987988	0.962755	0.962755	0.993243	0.994595	0.995495	0.994595	0.993243	0.995495	0.993243	0.994595	0.995495	0.994595	0.993243	0.995495	0.972553	0.972553	0.984985	0.996622	0.963712	0.963712
cov_selectVcomExpHC_grn3_no	0.976504	0.976504	0.988977	0.955485	0.991758	0.991758	0.119048	0	0.971438	0.955485	0.995238	0.996032	0.996599	0.995238	0.995238	0.996599	0.995238	0.996032	0.996599	0.995238	0.996599	0.996599	0.976834	0.992347	0.973636	0.976708	0.976708	0.988977	0.989418	0.953911	0.953911	0.994048	0.995238	0.996032	0.995238	0.994048	0.996032	0.994048	0.995238	0.996032	0.995238	0.994048	0.996032	0.97582	0.97582	0.986772	0.997024	0.953324	0.953324
cov_selectVcomExpHC_pcr	0.964432	0.964432	0.994882	0.620003	0.978665	0.978665	0.97925	0.971438	0	0.620003	0.996545	0.997121	0.995613	0.998464	0.996545	0.995613	0.996545	0.997121	0.995613	0.996545	0.995613	0.993145	0.972558	0.982451	0.565756	0.968948	0.968948	0.994882	0.998667	0.626133	0.626133	0.998081	0.998464	0.997121	0.998464	0.998081	0.997121	0.998081	0.998464	0.997121	0.998464	0.998081	0.997121	0.959265	0.959265	0.994839	0.9985	0.681046	0.681046
cov_selectVcomExpHC_plsr	0.794995	0.794995	0.906291	0	0.949416	0.949416	0.964455	0.955485	0.620003	0	0.990272	0.988327	0.986381	0.990272	0.990272	0.986381	0.990272	0.988327	0.986381	0.990272	0.986381	0.945525	0.952676	0.96637	0.677505	0.804568	0.804568	0.913496	0.929961	0.047167	0.047167	0.992218	0.990272	0.988327	0.990272	0.992218	0.988327	0.992218	0.990272	0.988327	0.990272	0.992218	0.988327	0.816284	0.816284	0.923735	0.937743	0.173134	0.173134
cov_selectVcomFair_cor_cppls	0.996491	0.996491	0.996296	0.990272	0.969231	0.969231	0.994595	0.995238	0.996545	0.990272	0	0.466667	0.285714	0.36	0	0.285714	0	0.466667	0.285714	0	0.285714	0.971429	0.978378	0.992857	0.993103	0.996522	0.996522	0.985185	0.977778	0.990548	0.990548	0.55	0.64	0.466667	0.36	0.55	0.466667	0.55	0.64	0.466667	0.36	0.55	0.466667	0.995855	0.995855	0.982222	0.975	0.988345	0.988345
cov_selectVcomFair_cor_logisticFwd	0.993421	0.993421	0.996914	0.988327	0.942308	0.942308	0.995495	0.996032	0.997121	0.988327	0.466667	0	0.142857	0.166667	0.466667	0.142857	0.466667	0	0.142857	0.466667	0.142857	0.97619	0.981982	0.994048	0.994253	0.993478	0.993478	0.987654	0.958333	0.988658	0.988658	0.625	0.166667	0.305556	0.466667	0.625	0.305556	0.625	0.166667	0.305556	0.466667	0.625	0.305556	0.992228	0.992228	0.985185	0.953125	0.986014	0.986014
cov_selectVcomFair_cor_no	0.994361	0.994361	0.997355	0.986381	0.950549	0.950549	0.996139	0.996599	0.995613	0.986381	0.285714	0.142857	0	0.285714	0.285714	0	0.285714	0.142857	0	0.285714	0	0.979592	0.984556	0.994898	0.991242	0.99441	0.99441	0.989418	0.964286	0.986767	0.986767	0.428571	0.285714	0.142857	0.285714	0.428571	0.142857	0.428571	0.285714	0.142857	0.285714	0.428571	0.142857	0.993338	0.993338	0.987302	0.959821	0.983683	0.983683
cov_selectVcomFair_cor_pcr	0.992105	0.992105	0.996296	0.990272	0.969231	0.969231	0.994595	0.995238	0.998464	0.990272	0.36	0.166667	0.285714	0	0.36	0.285714	0.36	0.166667	0.285714	0.36	0.285714	0.971429	0.978378	0.992857	0.996935	0.992174	0.992174	0.985185	0.95	0.990548	0.990548	0.55	0.36	0.466667	0.36	0.55	0.466667	0.55	0.36	0.466667	0.36	0.55	0.466667	0.990674	0.990674	0.982222	0.94375	0.988345	0.988345
cov_selectVcomFair_cor_plsr	0.996491	0.996491	0.996296	0.990272	0.969231	0.969231	0.994595	0.995238	0.996545	0.990272	0	0.466667	0.285714	0.36	0	0.285714	0	0.466667	0.285714	0	0.285714	0.971429	0.978378	0.992857	0.993103	0.996522	0.996522	0.985185	0.977778	0.990548	0.990548	0.55	0.64	0.466667	0.36	0.55	0.466667	0.55	0.64	0.466667	0.36	0.55	0.466667	0.995855	0.995855	0.982222	0.975	0.988345	0.988345
cov_selectVcomFair_cor_sis	0.994361	0.994361	0.997355	0.986381	0.950549	0.950549	0.996139	0.996599	0.995613	0.986381	0.285714	0.142857	0	0.285714	0.285714	0	0.285714	0.142857	0	0.285714	0	0.979592	0.984556	0.994898	0.991242	0.99441	0.99441	0.989418	0.964286	0.986767	0.986767	0.428571	0.285714	0.142857	0.285714	0.428571	0.142857	0.428571	0.285714	0.142857	0.285714	0.428571	0.142857	0.993338	0.993338	0.987302	0.959821	0.983683	0.983683
cov_selectVcomFair_cppls	0.996491	0.996491	0.996296	0.990272	0.969231	0.969231	0.994595	0.995238	0.996545	0.990272	0	0.466667	0.285714	0.36	0	0.285714	0	0.466667	0.285714	0	0.285714	0.971429	0.978378	0.992857	0.993103	0.996522	0.996522	0.985185	0.977778	0.990548	0.990548	0.55	0.64	0.466667	0.36	0.55	0.466667	0.55	0.64	0.466667	0.36	0.55	0.466667	0.995855	0.995855	0.982222	0.975	0.988345	0.988345
cov_selectVcomFair_logisticFwd	0.993421	0.993421	0.996914	0.988327	0.942308	0.942308	0.995495	0.996032	0.997121	0.988327	0.466667	0	0.142857	0.166667	0.466667	0.142857	0.466667	0	0.142857	0.466667	0.142857	0.97619	0.981982	0.994048	0.994253	0.993478	0.993478	0.987654	0.958333	0.988658	0.988658	0.625	0.166667	0.305556	0.466667	0.625	0.305556	0.625	0.166667	0.305556	0.466667	0.625	0.305556	0.992228	0.992228	0.985185	0.953125	0.986014	0.986014
cov_selectVcomFair_no	0.994361	0.994361	0.997355	0.986381	0.950549	0.950549	0.996139	0.996599	0.995613	0.986381	0.285714	0.142857	0	0.285714	0.285714	0	0.285714	0.142857	0	0.285714	0	0.979592	0.984556	0.994898	0.991242	0.99441	0.99441	0.989418	0.964286	0.986767	0.986767	0.428571	0.285714	0.142857	0.285714	0.428571	0.142857	0.428571	0.285714	0.142857	0.285714	0.428571	0.142857	0.993338	0.993338	0.987302	0.959821	0.983683	0.983683
cov_selectVcomFair_plsr	0.996491	0.996491	0.996296	0.990272	0.969231	0.969231	0.994595	0.995238	0.996545	0.990272	0	0.466667	0.285714	0.36	0	0.285714	0	0.466667	0.285714	0	0.285714	0.971429	0.978378	0.992857	0.993103	0.996522	0.996522	0.985185	0.977778	0.990548	0.990548	0.55	0.64	0.466667	0.36	0.55	0.466667	0.55	0.64	0.466667	0.36	0.55	0.466667	0.995855	0.995855	0.982222	0.975	0.988345	0.988345
cov_selectVcomFair_sis	0.994361	0.994361	0.997355	0.986381	0.950549	0.950549	0.996139	0.996599	0.995613	0.986381	0.285714	0.142857	0	0.285714	0.285714	0	0.285714	0.142857	0	0.285714	0	0.979592	0.984556	0.994898	0.991242	0.99441	0.99441	0.989418	0.964286	0.986767	0.986767	0.428571	0.285714	0.142857	0.285714	0.428571	0.142857	0.428571	0.285714	0.142857	0.285714	0.428571	0.142857	0.993338	0.993338	0.987302	0.959821	0.983683	0.983683
cov_selectVcomHC_cor_zscore_pcr	0.909774	0.909774	0.73545	0.945525	0.994505	0.994505	0.996139	0.996599	0.993145	0.945525	0.971429	0.97619	0.979592	0.971429	0.971429	0.979592	0.971429	0.97619	0.979592	0.971429	0.979592	0	0.975869	0.98852	0.988916	0.910559	0.910559	0.708333	0.832341	0.94707	0.94707	0.964286	0.971429	0.97619	0.971429	0.964286	0.97619	0.964286	0.971429	0.97619	0.971429	0.964286	0.97619	0.893412	0.893412	0.65	0.748884	0.934732	0.934732
cov_selectVcomHC_grn3Cntl_no	0.979967	0.979967	0.981982	0.952676	0.962578	0.962578	0.973703	0.976834	0.972558	0.952676	0.978378	0.981982	0.984556	0.978378	0.978378	0.984556	0.978378	0.981982	0.984556	0.978378	0.984556	0.975869	0	0.984556	0.945221	0.980141	0.980141	0.975475	0.963213	0.954018	0.954018	0.972973	0.978378	0.981982	0.978378	0.972973	0.981982	0.972973	0.978378	0.981982	0.978378	0.972973	0.981982	0.979835	0.979835	0.984985	0.969595	0.939457	0.939457
cov_selectVcomHC_grn3_cor_no	0.964756	0.964756	0.989418	0.96637	0.998626	0.998626	0.991313	0.992347	0.982451	0.96637	0.992857	0.994048	0.994898	0.992857	0.992857	0.994898	0.992857	0.994048	0.994898	0.992857	0.994898	0.98852	0.984556	0	0.96497	0.965062	0.965062	0.989418	0.975198	0.967324	0.967324	0.991071	0.992857	0.994048	0.992857	0.991071	0.994048	0.991071	0.992857	0.994048	0.992857	0.991071	0.994048	0.958364	0.958364	0.992857	0.982143	0.959707	0.959707
cov_selectVcomHC_pcr	0.982792	0.982792	0.988009	0.677505	0.982169	0.982169	0.976701	0.973636	0.565756	0.677505	0.993103	0.994253	0.991242	0.996935	0.993103	0.991242	0.993103	0.994253	0.991242	0.993103	0.991242	0.988916	0.945221	0.96497	0	0.983991	0.983991	0.986093	0.991379	0.686649	0.686649	0.996169	0.996935	0.994253	0.996935	0.996169	0.994253	0.996169	0.996935	0.994253	0.996935	0.996169	0.994253	0.977051	0.977051	0.987739	0.994133	0.653395	0.653395
cov_selectVnotComExpHC_cor_cppls	0.0854119	0.0854119	0.864654	0.804568	0.99398	0.99398	0.973561	0.976708	0.968948	0.804568	0.996522	0.993478	0.99441	0.992174	0.996522	0.99441	0.996522	0.993478	0.99441	0.996522	0.99441	0.910559	0.980141	0.965062	0.983991	0	0	0.851127	0.843478	0.797411	0.797411	0.990217	0.992174	0.993478	0.992174	0.990217	0.993478	0.990217	0.992174	0.993478	0.992174	0.990217	0.993478	0.253796	0.253796	0.881643	0.869429	0.820726	0.820726
cov_selectVnotComExpHC_cor_plsr	0.0854119	0.0854119	0.864654	0.804568	0.99398	0.99398	0.973561	0.976708	0.968948	0.804568	0.996522	0.993478	0.99441	0.992174	0.996522	0.99441	0.996522	0.993478	0.99441	0.996522	0.99441	0.910559	0.980141	0.965062	0.983991	0	0	0.851127	0.843478	0.797411	0.797411	0.990217	0.992174	0.993478	0.992174	0.990217	0.993478	0.990217	0.992174	0.993478	0.992174	0.990217	0.993478	0.253796	0.253796	0.881643	0.869429	0.820726	0.820726
cov_selectVnotComExpHC_cor_zscore_pcr	0.856725	0.856725	0.209877	0.913496	0.997151	0.997151	0.987487	0.988977	0.994882	0.913496	0.985185	0.987654	0.989418	0.985185	0.985185	0.989418	0.985185	0.987654	0.989418	0.985185	0.989418	0.708333	0.975475	0.989418	0.986093	0.851127	0.851127	0	0.8143	0.915949	0.915949	0.981481	0.985185	0.987654	0.985185	0.981481	0.987654	0.981481	0.985185	0.987654	0.985185	0.981481	0.987654	0.861447	0.861447	0.495885	0.869792	0.900544	0.900544
cov_selectVnotComExpHC_cor_zscore_sis	0.842105	0.842105	0.8143	0.929961	0.995726	0.995726	0.987988	0.989418	0.998667	0.929961	0.977778	0.958333	0.964286	0.95	0.977778	0.964286	0.977778	0.958333	0.964286	0.977778	0.964286	0.832341	0.963213	0.975198	0.991379	0.843478	0.843478	0.8143	0	0.931947	0.931947	0.9375	0.95	0.958333	0.95	0.9375	0.958333	0.9375	0.95	0.958333	0.95	0.9375	0.958333	0.82369	0.82369	0.8	0.21875	0.920681	0.920681
cov_selectVnotComExpHC_cppls	0.795634	0.795634	0.908948	0.047167	0.950851	0.950851	0.962755	0.953911	0.626133	0.047167	0.990548	0.988658	0.986767	0.990548	0.990548	0.986767	0.990548	0.988658	0.986767	0.990548	0.986767	0.94707	0.954018	0.967324	0.686649	0.797411	0.797411	0.915949	0.931947	0	0	0.992439	0.990548	0.988658	0.990548	0.992439	0.988658	0.992439	0.990548	0.988658	0.990548	0.992439	0.988658	0.816165	0.816165	0.925898	0.939509	0.207829	0.207829
cov_selectVnotComExpHC_plsr	0.795634	0.795634	0.908948	0.047167	0.950851	0.950851	0.962755	0.953911	0.626133	0.047167	0.990548	0.988658	0.986767	0.990548	0.990548	0.986767	0.990548	0.988658	0.986767	0.990548	0.986767	0.94707	0.954018	0.967324	0.686649	0.797411	0.797411	0.915949	0.931947	0	0	0.992439	0.990548	0.988658	0.990548	0.992439	0.988658	0.992439	0.990548	0.988658	0.990548	0.992439	0.988658	0.816165	0.816165	0.925898	0.939509	0.207829	0.207829
cov_selectVnotComFair_cor_cppls	0.990132	0.990132	0.99537	0.992218	0.961538	0.961538	0.993243	0.994048	0.998081	0.992218	0.55	0.625	0.428571	0.55	0.55	0.428571	0.55	0.625	0.428571	0.55	0.428571	0.964286	0.972973	0.991071	0.996169	0.990217	0.990217	0.981481	0.9375	0.992439	0.992439	0	0.55	0.333333	0.2	0	0.333333	0	0.55	0.333333	0.2	0	0.333333	0.988342	0.988342	0.977778	0.929688	0.990676	0.990676
cov_selectVnotComFair_cor_logisticFwd	0.992105	0.992105	0.996296	0.990272	0.930769	0.930769	0.994595	0.995238	0.998464	0.990272	0.64	0.166667	0.285714	0.36	0.64	0.285714	0.64	0.166667	0.285714	0.64	0.285714	0.971429	0.978378	0.992857	0.996935	0.992174	0.992174	0.985185	0.95	0.990548	0.990548	0.55	0	0.166667	0.36	0.55	0.166667	0.55	0	0.166667	0.36	0.55	0.166667	0.990674	0.990674	0.982222	0.94375	0.988345	0.988345
cov_selectVnotComFair_cor_no	0.993421	0.993421	0.996914	0.988327	0.942308	0.942308	0.995495	0.996032	0.997121	0.988327	0.466667	0.305556	0.142857	0.466667	0.466667	0.142857	0.466667	0.305556	0.142857	0.466667	0.142857	0.97619	0.981982	0.994048	0.994253	0.993478	0.993478	0.987654	0.958333	0.988658	0.988658	0.333333	0.166667	0	0.166667	0.333333	0	0.333333	0.166667	0	0.166667	0.333333	0	0.992228	0.992228	0.985185	0.953125	0.986014	0.986014
cov_selectVnotComFair_cor_pcr	0.992105	0.992105	0.996296	0.990272	0.969231	0.969231	0.994595	0.995238	0.998464	0.990272	0.36	0.466667	0.285714	0.36	0.36	0.285714	0.36	0.466667	0.285714	0.36	0.285714	0.971429	0.978378	0.992857	0.996935	0.992174	0.992174	0.985185	0.95	0.990548	0.990548	0.2	0.36	0.166667	0	0.2	0.166667	0.2	0.36	0.166667	0	0.2	0.166667	0.990674	0.990674	0.982222	0.94375	0.988345	0.988345
cov_selectVnotComFair_cor_plsr	0.990132	0.990132	0.99537	0.992218	0.961538	0.961538	0.993243	0.994048	0.998081	0.992218	0.55	0.625	0.428571	0.55	0.55	0.428571	0.55	0.625	0.428571	0.55	0.428571	0.964286	0.972973	0.991071	0.996169	0.990217	0.990217	0.981481	0.9375	0.992439	0.992439	0	0.55	0.333333	0.2	0	0.333333	0	0.55	0.333333	0.2	0	0.333333	0.988342	0.988342	0.977778	0.929688	0.990676	0.990676
cov_selectVnotComFair_cor_sis	0.993421	0.993421	0.996914	0.988327	0.942308	0.942308	0.995495	0.996032	0.997121	0.988327	0.466667	0.305556	0.142857	0.466667	0.466667	0.142857	0.466667	0.305556	0.142857	0.466667	0.142857	0.97619	0.981982	0.994048	0.994253	0.993478	0.993478	0.987654	0.958333	0.988658	0.988658	0.333333	0.166667	0	0.166667	0.333333	0	0.333333	0.166667	0	0.166667	0.333333	0	0.992228	0.992228	0.985185	0.953125	0.986014	0.986014
cov_selectVnotComFair_cppls	0.990132	0.990132	0.99537	0.992218	0.961538	0.961538	0.993243	0.994048	0.998081	0.992218	0.55	0.625	0.428571	0.55	0.55	0.428571	0.55	0.625	0.428571	0.55	0.428571	0.964286	0.972973	0.991071	0.996169	0.990217	0.990217	0.981481	0.9375	0.992439	0.992439	0	0.55	0.333333	0.2	0	0.333333	0	0.55	0.333333	0.2	0	0.333333	0.988342	0.988342	0.977778	0.929688	0.990676	0.990676
cov_selectVnotComFair_logisticFwd	0.992105	0.992105	0.996296	0.990272	0.930769	0.930769	0.994595	0.995238	0.998464	0.990272	0.64	0.166667	0.285714	0.36	0.64	0.285714	0.64	0.166667	0.285714	0.64	0.285714	0.971429	0.978378	0.992857	0.996935	0.992174	0.992174	0.985185	0.95	0.990548	0.990548	0.55	0	0.166667	0.36	0.55	0.166667	0.55	0	0.166667	0.36	0.55	0.166667	0.990674	0.990674	0.982222	0.94375	0.988345	0.988345
cov_selectVnotComFair_no	0.993421	0.993421	0.996914	0.988327	0.942308	0.942308	0.995495	0.996032	0.997121	0.988327	0.466667	0.305556	0.142857	0.466667	0.466667	0.142857	0.466667	0.305556	0.142857	0.466667	0.142857	0.97619	0.981982	0.994048	0.994253	0.993478	0.993478	0.987654	0.958333	0.988658	0.988658	0.333333	0.166667	0	0.166667	0.333333	0	0.333333	0.166667	0	0.166667	0.333333	0	0.992228	0.992228	0.985185	0.953125	0.986014	0.986014
cov_selectVnotComFair_pcr	0.992105	0.992105	0.996296	0.990272	0.969231	0.969231	0.994595	0.995238	0.998464	0.990272	0.36	0.466667	0.285714	0.36	0.36	0.285714	0.36	0.466667	0.285714	0.36	0.285714	0.971429	0.978378	0.992857	0.996935	0.992174	0.992174	0.985185	0.95	0.990548	0.990548	0.2	0.36	0.166667	0	0.2	0.166667	0.2	0.36	0.166667	0	0.2	0.166667	0.990674	0.990674	0.982222	0.94375	0.988345	0.988345
cov_selectVnotComFair_plsr	0.990132	0.990132	0.99537	0.992218	0.961538	0.961538	0.993243	0.994048	0.998081	0.992218	0.55	0.625	0.428571	0.55	0.55	0.428571	0.55	0.625	0.428571	0.55	0.428571	0.964286	0.972973	0.991071	0.996169	0.990217	0.990217	0.981481	0.9375	0.992439	0.992439	0	0.55	0.333333	0.2	0	0.333333	0	0.55	0.333333	0.2	0	0.333333	0.988342	0.988342	0.977778	0.929688	0.990676	0.990676
cov_selectVnotComFair_sis	0.993421	0.993421	0.996914	0.988327	0.942308	0.942308	0.995495	0.996032	0.997121	0.988327	0.466667	0.305556	0.142857	0.466667	0.466667	0.142857	0.466667	0.305556	0.142857	0.466667	0.142857	0.97619	0.981982	0.994048	0.994253	0.993478	0.993478	0.987654	0.958333	0.988658	0.988658	0.333333	0.166667	0	0.166667	0.333333	0	0.333333	0.166667	0	0.166667	0.333333	0	0.992228	0.992228	0.985185	0.953125	0.986014	0.986014
cov_selectVnotComHC_cor_cppls	0.205322	0.205322	0.861447	0.816284	0.987246	0.987246	0.972553	0.97582	0.959265	0.816284	0.995855	0.992228	0.993338	0.990674	0.995855	0.993338	0.995855	0.992228	0.993338	0.995855	0.993338	0.893412	0.979835	0.958364	0.977051	0.253796	0.253796	0.861447	0.82369	0.816165	0.816165	0.988342	0.990674	0.992228	0.990674	0.988342	0.992228	0.988342	0.990674	0.992228	0.990674	0.988342	0.992228	0	0	0.858952	0.844398	0.792734	0.792734
cov_selectVnotComHC_cor_plsr	0.205322	0.205322	0.861447	0.816284	0.987246	0.987246	0.972553	0.97582	0.959265	0.816284	0.995855	0.992228	0.993338	0.990674	0.995855	0.993338	0.995855	0.992228	0.993338	0.995855	0.993338	0.893412	0.979835	0.958364	0.977051	0.253796	0.253796	0.861447	0.82369	0.816165	0.816165	0.988342	0.990674	0.992228	0.990674	0.988342	0.992228	0.988342	0.990674	0.992228	0.990674	0.988342	0.992228	0	0	0.858952	0.844398	0.792734	0.792734
cov_selectVnotComHC_cor_zscore_pcr	0.873684	0.873684	0.405761	0.923735	0.978632	0.978632	0.984985	0.986772	0.994839	0.923735	0.982222	0.985185	0.987302	0.982222	0.982222	0.987302	0.982222	0.985185	0.987302	0.982222	0.987302	0.65	0.984985	0.992857	0.987739	0.881643	0.881643	0.495885	0.8	0.925898	0.925898	0.977778	0.982222	0.985185	0.982222	0.977778	0.985185	0.977778	0.982222	0.985185	0.982222	0.977778	0.985185	0.858952	0.858952	0	0.775	0.908625	0.908625
cov_selectVnotComHC_cor_zscore_sis	0.868284	0.868284	0.851852	0.937743	0.995192	0.995192	0.996622	0.997024	0.9985	0.937743	0.975	0.953125	0.959821	0.94375	0.975	0.959821	0.975	0.953125	0.959821	0.975	0.959821	0.748884	0.969595	0.982143	0.994133	0.869429	0.869429	0.869792	0.21875	0.939509	0.939509	0.929688	0.94375	0.953125	0.94375	0.929688	0.953125	0.929688	0.94375	0.953125	0.94375	0.929688	0.953125	0.844398	0.844398	0.775	0	0.925408	0.925408
cov_selectVnotComHC_cppls	0.813673	0.813673	0.892083	0.173134	0.948359	0.948359	0.963712	0.953324	0.681046	0.173134	0.988345	0.986014	0.983683	0.988345	0.988345	0.983683	0.988345	0.986014	0.983683	0.988345	0.983683	0.934732	0.939457	0.959707	0.653395	0.820726	0.820726	0.900544	0.920681	0.207829	0.207829	0.990676	0.988345	0.986014	0.988345	0.990676	0.986014	0.990676	0.988345	0.986014	0.988345	0.990676	0.986014	0.792734	0.792734	0.908625	0.925408	0	0
cov_selectVnotComHC_plsr	0.813673	0.813673	0.892083	0.173134	0.948359	0.948359	0.963712	0.953324	0.681046	0.173134	0.988345	0.986014	0.983683	0.988345	0.988345	0.983683	0.988345	0.986014	0.983683	0.988345	0.983683	0.934732	0.939457	0.959707	0.653395	0.820726	0.820726	0.900544	0.920681	0.207829	0.207829	0.990676	0.988345	0.986014	0.988345	0.990676	0.986014	0.990676	0.988345	0.986014	0.988345	0.990676	0.986014	0.792734	0.792734	0.908625	0.925408	0	0
cov_var_selectVcomExpHC_cor_cppls	0.730103	0.730103	0.956489	0.91571	0.994997	0.994997	0.989233	0.990515	0.979776	0.91571	0.993496	0.99458	0.995354	0.993496	0.993496	0.995354	0.993496	0.99458	0.995354	0.993496	0.995354	0.958188	0.989233	0.970964	0.990998	0.726264	0.726264	0.956489	0.961834	0.915841	0.915841	0.99187	0.993496	0.99458	0.993496	0.99187	0.99458	0.99187	0.993496	0.99458	0.993496	0.99187	0.99458	0.775517	0.775517	0.953749	0.969258	0.931776	0.931776
cov_var_selectVcomExpHC_cor_plsr	0.730103	0.730103	0.956489	0.91571	0.994997	0.994997	0.989233	0.990515	0.979776	0.91571	0.993496	0.99458	0.995354	0.993496	0.993496	0.995354	0.993496	0.99458	0.995354	0.993496	0.995354	0.958188	0.989233	0.970964	0.990998	0.726264	0.726264	0.956489	0.961834	0.915841	0.915841	0.99187	0.993496	0.99458	0.993496	0.99187	0.99458	0.99187	0.993496	0.99458	0.993496	0.99187	0.99458	0.775517	0.775517	0.953749	0.969258	0.931776	0.931776
cov_var_selectVcomExpHC_cor_zscore_no	0.888808	0.888808	0.8762	0.923764	0.988604	0.988604	0.987487	0.988977	0.996446	0.923764	0.985185	0.987654	0.989418	0.985185	0.985185	0.989418	0.985185	0.987654	0.989418	0.985185	0.989418	0.904762	0.987487	0.97619	0.995459	0.889775	0.889775	0.8762	0.913066	0.925926	0.925926	0.981481	0.985185	0.987654	0.985185	0.981481	0.987654	0.981481	0.985185	0.987654	0.985185	0.981481	0.987654	0.895509	0.895509	0.88107	0.929977	0.923854	0.923854
cov_var_selectVcomExpHC_cor_zscore_pcr	0.908626	0.908626	0.8	0.952724	0.988462	0.988462	0.996396	0.996825	0.994818	0.952724	0.973333	0.977778	0.980952	0.973333	0.973333	0.980952	0.973333	0.977778	0.980952	0.973333	0.980952	0.880952	0.991892	0.980952	0.991826	0.916522	0.916522	0.77716	0.940741	0.954064	0.954064	0.966667	0.973333	0.977778	0.973333	0.966667	0.977778	0.966667	0.973333	0.977778	0.973333	0.966667	0.977778	0.908636	0.908636	0.833333	0.9625	0.943357	0.943357
cov_var_selectVcomExpHC_cppls	0.943715	0.943715	0.981981	0.459653	0.954282	0.954282	0.976397	0.966051	0.702004	0.459653	0.991375	0.992812	0.990374	0.995148	0.991375	0.990374	0.991375	0.992812	0.990374	0.991375	0.990374	0.983731	0.97086	0.972179	0.758249	0.947392	0.947392	0.983827	0.987347	0.448479	0.448479	0.993935	0.991375	0.988769	0.991375	0.993935	0.988769	0.993935	0.991375	0.988769	0.991375	0.993935	0.988769	0.946315	0.946315	0.978377	0.987871	0.51791	0.51791
cov_var_selectVcomExpHC_plsr	0.943715	0.943715	0.981981	0.459653	0.954282	0.954282	0.976397	0.966051	0.702004	0.459653	0.991375	0.992812	0.990374	0.995148	0.991375	0.990374	0.991375	0.992812	0.990374	0.991375	0.990374	0.983731	0.97086	0.972179	0.758249	0.947392	0.947392	0.983827	0.987347	0.448479	0.448479	0.993935	0.991375	0.988769	0.991375	0.993935	0.988769	0.993935	0.991375	0.988769	0.991375	0.993935	0.988769	0.946315	0.946315	0.978377	0.987871	0.51791	0.51791
cov_var_selectVcomFair_no	0.997533	0.997533	0.99537	0.968872	0.978365	0.978365	0.993243	0.986607	0.985485	0.968872	0.8	0.833333	0.776786	0.8875	0.8	0.776786	0.8	0.833333	0.776786	0.8	0.776786	0.979911	0.984797	0.991071	0.976054	0.997554	0.997554	0.989583	0.993056	0.969754	0.969754	0.859375	0.8	0.739583	0.8	0.859375	0.739583	0.859375	0.8	0.739583	0.8	0.859375	0.739583	0.997085	0.997085	0.994444	0.992188	0.962704	0.962704
cov_var_selectVcomFair_sis	0.998051	0.998051	0.997942	0.98249	0.961538	0.961538	0.987988	0.989418	0.992322	0.98249	0.8	0.703704	0.746032	0.8	0.8	0.746032	0.8	0.703704	0.746032	0.8	0.746032	0.984127	0.972973	0.984127	0.97914	0.998068	0.998068	0.99177	0.987654	0.982987	0.982987	0.888889	0.644444	0.703704	0.8	0.888889	0.703704	0.888889	0.644444	0.703704	0.8	0.888889	0.703704	0.997697	0.997697	0.990123	0.986111	0.979021	0.979021
cov_var_selectVnotComExpHC_cor_cppls	0.730437	0.730437	0.952381	0.915447	0.995116	0.995116	0.986272	0.987906	0.980258	0.915447	0.993651	0.994709	0.995465	0.993651	0.993651	0.995465	0.993651	0.994709	0.995465	0.993651	0.995465	0.959184	0.986272	0.971655	0.989023	0.726674	0.726674	0.952381	0.962742	0.915609	0.915609	0.992063	0.993651	0.994709	0.993651	0.992063	0.994709	0.992063	0.993651	0.994709	0.993651	0.992063	0.994709	0.774817	0.774817	0.94903	0.96999	0.931161	0.931161
cov_var_selectVnotComExpHC_cor_plsr	0.730437	0.730437	0.952381	0.915447	0.995116	0.995116	0.986272	0.987906	0.980258	0.915447	0.993651	0.994709	0.995465	0.993651	0.993651	0.995465	0.993651	0.994709	0.995465	0.993651	0.995465	0.959184	0.986272	0.971655	0.989023	0.726674	0.726674	0.952381	0.962742	0.915609	0.915609	0.992063	0.993651	0.994709	0.993651	0.992063	0.994709	0.992063	0.993651	0.994709	0.993651	0.992063	0.994709	0.774817	0.774817	0.94903	0.96999	0.931161	0.931161
cov_var_selectVnotComExpHC_cppls	0.950977	0.950977	0.982314	0.584872	0.970594	0.970594	0.983912	0.974805	0.70508	0.584872	0.991534	0.992945	0.990552	0.995238	0.991534	0.990552	0.991534	0.992945	0.990552	0.991534	0.990552	0.984032	0.976834	0.978742	0.78689	0.951403	0.951403	0.984127	0.987581	0.582316	0.582316	0.994048	0.991534	0.988977	0.991534	0.994048	0.988977	0.994048	0.991534	0.988977	0.991534	0.994048	0.988977	0.955465	0.955465	0.978777	0.988095	0.614583	0.614583
cov_var_selectVnotComExpHC_plsr	0.955515	0.955515	0.985879	0.603277	0.974021	0.974021	0.983955	0.979646	0.69103	0.603277	0.991557	0.992964	0.990577	0.995251	0.991557	0.990577	0.991557	0.992964	0.990577	0.991557	0.990577	0.984075	0.979391	0.975876	0.781549	0.955902	0.955902	0.987491	0.987614	0.603354	0.603354	0.994063	0.991557	0.989006	0.991557	0.994063	0.989006	0.994063	0.991557	0.989006	0.991557	0.994063	0.989006	0.957127	0.957127	0.978833	0.988127	0.63383	0.63383
cov_var_selectVnotComFair_cor_logisticFwd	0.995614	0.995614	0.99537	0.992218	0.913462	0.913462	0.993243	0.994048	0.998081	0.992218	0.55	0.333333	0.428571	0.55	0.55	0.428571	0.55	0.333333	0.428571	0.55	0.428571	0.964286	0.972973	0.991071	0.996169	0.995652	0.995652	0.981481	0.972222	0.992439	0.992439	0.75	0.2	0.333333	0.55	0.75	0.333333	0.75	0.2	0.333333	0.55	0.75	0.333333	0.994819	0.994819	0.977778	0.96875	0.990676	0.990676
cov_var_selectVnotComFair_cor_no	0.995614	0.995614	0.99537	0.992218	0.913462	0.913462	0.993243	0.994048	0.998081	0.992218	0.55	0.333333	0.428571	0.55	0.55	0.428571	0.55	0.333333	0.428571	0.55	0.428571	0.964286	0.972973	0.991071	0.996169	0.995652	0.995652	0.981481	0.972222	0.992439	0.992439	0.75	0.2	0.333333	0.55	0.75	0.333333	0.75	0.2	0.333333	0.55	0.75	0.333333	0.994819	0.994819	0.977778	0.96875	0.990676	0.990676
cov_var_selectVnotComFair_no	0.995614	0.995614	0.99537	0.992218	0.913462	0.913462	0.993243	0.994048	0.998081	0.992218	0.55	0.333333	0.428571	0.55	0.55	0.428571	0.55	0.333333	0.428571	0.55	0.428571	0.964286	0.972973	0.991071	0.996169	0.995652	0.995652	0.981481	0.972222	0.992439	0.992439	0.75	0.2	0.333333	0.55	0.75	0.333333	0.75	0.2	0.333333	0.55	0.75	0.333333	0.994819	0.994819	0.977778	0.96875	0.990676	0.990676
cov_var_selectVnotComFair_sis	0.995614	0.995614	0.99537	0.992218	0.913462	0.913462	0.993243	0.994048	0.998081	0.992218	0.55	0.333333	0.428571	0.55	0.55	0.428571	0.55	0.333333	0.428571	0.55	0.428571	0.964286	0.972973	0.991071	0.996169	0.995652	0.995652	0.981481	0.972222	0.992439	0.992439	0.75	0.2	0.333333	0.55	0.75	0.333333	0.75	0.2	0.333333	0.55	0.75	0.333333	0.994819	0.994819	0.977778	0.96875	0.990676	0.990676
cov_var_zscore_cor_cppls	0.852544	0.852544	0.97	0.948161	0.996923	0.996923	0.991351	0.992381	0.992476	0.948161	0.996	0.996667	0.997143	0.996	0.996	0.997143	0.996	0.996667	0.997143	0.996	0.997143	0.974286	0.993378	0.982143	0.996245	0.853826	0.853826	0.97	0.976528	0.946834	0.946834	0.995	0.996	0.996667	0.996	0.995	0.996667	0.995	0.996	0.996667	0.996	0.995	0.996667	0.873057	0.873057	0.967889	0.981094	0.958042	0.958042
cov_var_zscore_cor_plsr	0.852544	0.852544	0.97	0.948161	0.996923	0.996923	0.991351	0.992381	0.992476	0.948161	0.996	0.996667	0.997143	0.996	0.996	0.997143	0.996	0.996667	0.997143	0.996	0.997143	0.974286	0.993378	0.982143	0.996245	0.853826	0.853826	0.97	0.976528	0.946834	0.946834	0.995	0.996	0.996667	0.996	0.995	0.996667	0.995	0.996	0.996667	0.996	0.995	0.996667	0.873057	0.873057	0.967889	0.981094	0.958042	0.958042
cov_var_zscore_cppls	0.945706	0.945706	0.985672	0.552096	0.967192	0.967192	0.976946	0.968868	0.698449	0.552096	0.99381	0.994842	0.993092	0.996518	0.99381	0.993092	0.99381	0.994842	0.993092	0.99381	0.993092	0.988325	0.976946	0.980036	0.788338	0.950139	0.950139	0.987069	0.99092	0.54438	0.54438	0.995648	0.99381	0.991941	0.99381	0.995648	0.991941	0.995648	0.99381	0.991941	0.99381	0.995648	0.991941	0.949479	0.949479	0.982807	0.991296	0.631206	0.631206
cov_var_zscore_plsr	0.962426	0.962426	0.987242	0.636257	0.976218	0.976218	0.979369	0.971601	0.720971	0.636257	0.993893	0.994911	0.993184	0.996565	0.993893	0.993184	0.993893	0.994911	0.993184	0.993893	0.993184	0.988481	0.98138	0.980303	0.817467	0.963857	0.963857	0.98855	0.991041	0.628274	0.628274	0.995706	0.993893	0.992048	0.993893	0.995706	0.992048	0.995706	0.993893	0.992048	0.993893	0.995706	0.992048	0.964403	0.964403	0.98469	0.991412	0.682872	0.682872
cov_zscore_cor_cppls	0.681491	0.681491	0.919345	0.899873	0.996437	0.996437	0.988505	0.989873	0.987794	0.899873	0.998488	0.997164	0.99757	0.996597	0.998488	0.99757	0.998488	0.997164	0.99757	0.998488	0.99757	0.954361	0.988505	0.98481	0.993482	0.667946	0.667946	0.915949	0.935675	0.899143	0.899143	0.995747	0.996597	0.997164	0.996597	0.995747	0.997164	0.995747	0.996597	0.997164	0.996597	0.995747	0.997164	0.749258	0.749258	0.93934	0.946834	0.913634	0.913634
cov_zscore_cor_pcr	0.833246	0.833246	0.94642	0.955869	0.996592	0.996592	0.99174	0.992724	0.980476	0.955869	0.998553	0.997288	0.997675	0.996745	0.998553	0.997675	0.998553	0.997288	0.997675	0.998553	0.997675	0.968742	0.99174	0.987342	0.991991	0.827785	0.827785	0.951644	0.977848	0.955575	0.955575	0.995931	0.996745	0.997288	0.996745	0.995931	0.997288	0.995931	0.996745	0.997288	0.996745	0.995931	0.997288	0.855934	0.855934	0.963834	0.977396	0.961958	0.961958
cov_zscore_cor_plsr	0.681491	0.681491	0.919345	0.899873	0.996437	0.996437	0.988505	0.989873	0.987794	0.899873	0.998488	0.997164	0.99757	0.996597	0.998488	0.99757	0.998488	0.997164	0.99757	0.998488	0.99757	0.954361	0.988505	0.98481	0.993482	0.667946	0.667946	0.915949	0.935675	0.899143	0.899143	0.995747	0.996597	0.997164	0.996597	0.995747	0.997164	0.995747	0.996597	0.997164	0.996597	0.995747	0.997164	0.749258	0.749258	0.93934	0.946834	0.913634	0.913634
cov_zscore_cppls	0.843025	0.843025	0.949497	0.531555	0.974757	0.974757	0.974784	0.970042	0.682148	0.531555	0.995146	0.994175	0.993204	0.995146	0.995146	0.993204	0.995146	0.994175	0.993204	0.995146	0.993204	0.972816	0.969667	0.978329	0.798055	0.84439	0.84439	0.953236	0.965049	0.515121	0.515121	0.996116	0.995146	0.994175	0.995146	0.996116	0.994175	0.996116	0.995146	0.994175	0.995146	0.996116	0.994175	0.859706	0.859706	0.958231	0.968932	0.600788	0.600788
cov_zscore_pcr	0.948048	0.948048	0.989071	0.748496	0.985473	0.985473	0.9853	0.981092	0.541434	0.748496	0.996978	0.997482	0.996628	0.9983	0.996978	0.996628	0.996978	0.997482	0.996628	0.996978	0.996628	0.991367	0.982748	0.98651	0.766584	0.951221	0.951221	0.989928	0.996223	0.740882	0.740882	0.999056	0.9983	0.997482	0.9983	0.999056	0.997482	0.999056	0.9983	0.997482	0.9983	0.999056	0.997482	0.95009	0.95009	0.989844	0.996429	0.784357	0.784357
cov_zscore_plsr	0.843025	0.843025	0.949497	0.531555	0.974757	0.974757	0.974784	0.970042	0.682148	0.531555	0.995146	0.994175	0.993204	0.995146	0.995146	0.993204	0.995146	0.994175	0.993204	0.995146	0.993204	0.972816	0.969667	0.978329	0.798055	0.84439	0.84439	0.953236	0.965049	0.515121	0.515121	0.996116	0.995146	0.994175	0.995146	0.996116	0.994175	0.996116	0.995146	0.994175	0.995146	0.996116	0.994175	0.859706	0.859706	0.958231	0.968932	0.600788	0.600788
no_selectVcomExpHC_cor_cppls	0.617284	0.617284	0.932765	0.905455	0.99593	0.99593	0.988559	0.989921	0.98746	0.905455	0.998272	0.99676	0.997223	0.996112	0.998272	0.997223	0.998272	0.99676	0.997223	0.998272	0.997223	0.95179	0.990135	0.982644	0.993041	0.601502	0.601502	0.929446	0.926506	0.903171	0.903171	0.99514	0.996112	0.99676	0.996112	0.99514	0.99676	0.99514	0.996112	0.99676	0.996112	0.99514	0.99676	0.68415	0.68415	0.937797	0.935138	0.913602	0.913602
no_selectVcomExpHC_cor_plsr	0.617284	0.617284	0.932765	0.905455	0.99593	0.99593	0.988559	0.989921	0.98746	0.905455	0.998272	0.99676	0.997223	0.996112	0.998272	0.997223	0.998272	0.99676	0.997223	0.998272	0.997223	0.95179	0.990135	0.982644	0.993041	0.601502	0.601502	0.929446	0.926506	0.903171	0.903171	0.99514	0.996112	0.99676	0.996112	0.99514	0.99676	0.99514	0.996112	0.99676	0.996112	0.99514	0.99676	0.68415	0.68415	0.937797	0.935138	0.913602	0.913602
no_selectVcomExpHC_cppls	0.844144	0.844144	0.941228	0.419959	0.969484	0.969484	0.97513	0.969567	0.725607	0.419959	0.994131	0.992958	0.991784	0.994131	0.994131	0.991784	0.994131	0.992958	0.991784	0.994131	0.991784	0.967136	0.969515	0.975855	0.790189	0.84903	0.84903	0.943466	0.957746	0.418373	0.418373	0.995305	0.994131	0.992958	0.994131	0.995305	0.992958	0.995305	0.994131	0.992958	0.994131	0.995305	0.992958	0.861338	0.861338	0.951774	0.962441	0.508148	0.508148
no_selectVcomExpHC_pcr	0.946578	0.946578	0.985627	0.715321	0.984059	0.984059	0.980606	0.975398	0.455677	0.715321	0.997933	0.998278	0.997376	0.999082	0.997933	0.997376	0.997933	0.998278	0.997376	0.997933	0.997376	0.98815	0.979024	0.983598	0.722867	0.948066	0.948066	0.986712	0.995408	0.709271	0.709271	0.998852	0.999082	0.998278	0.999082	0.998852	0.998278	0.998852	0.999082	0.998278	0.999082	0.998852	0.998278	0.946313	0.946313	0.986503	0.995659	0.755916	0.755916
no_selectVcomExpHC_plsr	0.875453	0.875453	0.956243	0.527952	0.97195	0.97195	0.97701	0.971551	0.719335	0.527952	0.994166	0.992999	0.991832	0.994166	0.994166	0.991832	0.994166	0.992999	0.991832	0.994166	0.991832	0.96962	0.973478	0.975996	0.799067	0.876536	0.876536	0.958166	0.957993	0.529188	0.529188	0.995333	0.994166	0.992999	0.994166	0.995333	0.992999	0.995333	0.994166	0.992999	0.994166	0.995333	0.992999	0.886524	0.886524	0.96056	0.96266	0.577765	0.577765
no_selectVcomFair_cor_no	0.994361	0.994361	0.997355	0.986381	0.950549	0.950549	0.996139	0.996599	0.995613	0.986381	0.285714	0.142857	0	0.285714	0.285714	0	0.285714	0.142857	0	0.285714	0	0.979592	0.984556	0.994898	0.991242	0.99441	0.99441	0.989418	0.964286	0.986767	0.986767	0.428571	0.285714	0.142857	0.285714	0.428571	0.142857	0.428571	0.285714	0.142857	0.285714	0.428571	0.142857	0.993338	0.993338	0.987302	0.959821	0.983683	0.983683
no_selectVcomFair_cor_pcr	0.992105	0.992105	0.996296	0.990272	0.969231	0.969231	0.994595	0.995238	0.998464	0.990272	0.36	0.166667	0.285714	0	0.36	0.285714	0.36	0.166667	0.285714	0.36	0.285714	0.971429	0.978378	0.992857	0.996935	0.992174	0.992174	0.985185	0.95	0.990548	0.990548	0.55	0.36	0.466667	0.36	0.55	0.466667	0.55	0.36	0.466667	0.36	0.55	0.466667	0.990674	0.990674	0.982222	0.94375	0.988345	0.988345
no_selectVcomFair_cor_sis	0.994361	0.994361	0.997355	0.986381	0.950549	0.950549	0.996139	0.996599	0.995613	0.986381	0.285714	0.142857	0	0.285714	0.285714	0	0.285714	0.142857	0	0.285714	0	0.979592	0.984556	0.994898	0.991242	0.99441	0.99441	0.989418	0.964286	0.986767	0.986767	0.428571	0.285714	0.142857	0.285714	0.428571	0.142857	0.428571	0.285714	0.142857	0.285714	0.428571	0.142857	0.993338	0.993338	0.987302	0.959821	0.983683	0.983683
no_selectVcomFair_logisticFwd	0.993421	0.993421	0.996914	0.988327	0.942308	0.942308	0.995495	0.996032	0.997121	0.988327	0.466667	0	0.142857	0.166667	0.466667	0.142857	0.466667	0	0.142857	0.466667	0.142857	0.97619	0.981982	0.994048	0.994253	0.993478	0.993478	0.987654	0.958333	0.988658	0.988658	0.625	0.166667	0.305556	0.466667	0.625	0.305556	0.625	0.166667	0.305556	0.466667	0.625	0.305556	0.992228	0.992228	0.985185	0.953125	0.986014	0.986014
no_selectVcomFair_no	0.994361	0.994361	0.997355	0.986381	0.950549	0.950549	0.996139	0.996599	0.995613	0.986381	0.285714	0.142857	0	0.285714	0.285714	0	0.285714	0.142857	0	0.285714	0	0.979592	0.984556	0.994898	0.991242	0.99441	0.99441	0.989418	0.964286	0.986767	0.986767	0.428571	0.285714	0.142857	0.285714	0.428571	0.142857	0.428571	0.285714	0.142857	0.285714	0.428571	0.142857	0.993338	0.993338	0.987302	0.959821	0.983683	0.983683
no_selectVcomFair_sis	0.994361	0.994361	0.997355	0.986381	0.950549	0.950549	0.996139	0.996599	0.995613	0.986381	0.285714	0.142857	0	0.285714	0.285714	0	0.285714	0.142857	0	0.285714	0	0.979592	0.984556	0.994898	0.991242	0.99441	0.99441	0.989418	0.964286	0.986767	0.986767	0.428571	0.285714	0.142857	0.285714	0.428571	0.142857	0.428571	0.285714	0.142857	0.285714	0.428571	0.142857	0.993338	0.993338	0.987302	0.959821	0.983683	0.983683
no_selectVcomHC_cor_cppls	0.617284	0.617284	0.932765	0.905455	0.99593	0.99593	0.988559	0.989921	0.98746	0.905455	0.998272	0.99676	0.997223	0.996112	0.998272	0.997223	0.998272	0.99676	0.997223	0.998272	0.997223	0.95179	0.990135	0.982644	0.993041	0.601502	0.601502	0.929446	0.926506	0.903171	0.903171	0.99514	0.996112	0.99676	0.996112	0.99514	0.99676	0.99514	0.996112	0.99676	0.996112	0.99514	0.99676	0.68415	0.68415	0.937797	0.935138	0.913602	0.913602
no_selectVcomHC_cor_plsr	0.617284	0.617284	0.932765	0.905455	0.99593	0.99593	0.988559	0.989921	0.98746	0.905455	0.998272	0.99676	0.997223	0.996112	0.998272	0.997223	0.998272	0.99676	0.997223	0.998272	0.997223	0.95179	0.990135	0.982644	0.993041	0.601502	0.601502	0.929446	0.926506	0.903171	0.903171	0.99514	0.996112	0.99676	0.996112	0.99514	0.99676	0.99514	0.996112	0.99676	0.996112	0.99514	0.99676	0.68415	0.68415	0.937797	0.935138	0.913602	0.913602
no_selectVcomHC_cppls	0.875453	0.875453	0.956243	0.527952	0.97195	0.97195	0.97701	0.971551	0.719335	0.527952	0.994166	0.992999	0.991832	0.994166	0.994166	0.991832	0.994166	0.992999	0.991832	0.994166	0.991832	0.96962	0.973478	0.975996	0.799067	0.876536	0.876536	0.958166	0.957993	0.529188	0.529188	0.995333	0.994166	0.992999	0.994166	0.995333	0.992999	0.995333	0.994166	0.992999	0.994166	0.995333	0.992999	0.886524	0.886524	0.96056	0.96266	0.577765	0.577765
no_selectVcomHC_pcr	0.947247	0.947247	0.98662	0.718144	0.98715	0.98715	0.982003	0.976851	0.451901	0.718144	0.997919	0.998266	0.997358	0.999075	0.997919	0.997358	0.997919	0.998266	0.997358	0.997919	0.997358	0.988068	0.977222	0.983485	0.71648	0.948726	0.948726	0.98662	0.994573	0.712034	0.712034	0.998844	0.999075	0.998266	0.999075	0.998844	0.998266	0.998844	0.999075	0.998266	0.999075	0.998844	0.998266	0.948193	0.948193	0.98641	0.994798	0.759082	0.759082
no_selectVcomHC_plsr	0.844144	0.844144	0.941228	0.419959	0.969484	0.969484	0.97513	0.969567	0.725607	0.419959	0.994131	0.992958	0.991784	0.994131	0.994131	0.991784	0.994131	0.992958	0.991784	0.994131	0.991784	0.967136	0.969515	0.975855	0.790189	0.84903	0.84903	0.943466	0.957746	0.418373	0.418373	0.995305	0.994131	0.992958	0.994131	0.995305	0.992958	0.995305	0.994131	0.992958	0.994131	0.995305	0.992958	0.861338	0.861338	0.951774	0.962441	0.508148	0.508148
no_selectVnotComExpHC_cor_cppls	0.615624	0.615624	0.92914	0.906307	0.995912	0.995912	0.991558	0.992563	0.987859	0.906307	0.998265	0.996746	0.997211	0.996095	0.998265	0.997211	0.998265	0.996746	0.997211	0.998265	0.997211	0.95158	0.990092	0.984816	0.993484	0.591965	0.591965	0.925725	0.921909	0.902751	0.902751	0.995119	0.996095	0.996746	0.996095	0.995119	0.996746	0.995119	0.996095	0.996746	0.996095	0.995119	0.996746	0.690288	0.690288	0.934008	0.930586	0.914547	0.914547
no_selectVnotComExpHC_cor_pcr	0.818119	0.818119	0.947609	0.969047	0.999201	0.999201	0.994944	0.995546	0.972335	0.969047	0.999538	0.999615	0.99967	0.999538	0.999538	0.99967	0.999538	0.999615	0.99967	0.999538	0.99967	0.981442	0.992447	0.988123	0.991497	0.803193	0.803193	0.947609	0.989158	0.967711	0.967711	0.999423	0.999538	0.999615	0.999538	0.999423	0.999615	0.999423	0.999538	0.999615	0.999538	0.999423	0.999615	0.844488	0.844488	0.965307	0.989607	0.970521	0.970521
no_selectVnotComExpHC_cor_plsr	0.615624	0.615624	0.92914	0.906307	0.995912	0.995912	0.991558	0.992563	0.987859	0.906307	0.998265	0.996746	0.997211	0.996095	0.998265	0.997211	0.998265	0.996746	0.997211	0.998265	0.997211	0.95158	0.990092	0.984816	0.993484	0.591965	0.591965	0.925725	0.921909	0.902751	0.902751	0.995119	0.996095	0.996746	0.996095	0.995119	0.996746	0.995119	0.996095	0.996746	0.996095	0.995119	0.996746	0.690288	0.690288	0.934008	0.930586	0.914547	0.914547
no_selectVnotComExpHC_cppls	0.851749	0.851749	0.943665	0.421995	0.969591	0.969591	0.975217	0.969674	0.73125	0.421995	0.994152	0.992982	0.991813	0.994152	0.994152	0.991813	0.994152	0.992982	0.991813	0.994152	0.991813	0.967251	0.97155	0.97594	0.790926	0.853038	0.853038	0.945852	0.957895	0.413602	0.413602	0.995322	0.994152	0.992982	0.994152	0.995322	0.992982	0.995322	0.994152	0.992982	0.994152	0.995322	0.992982	0.869048	0.869048	0.954152	0.962573	0.509873	0.509873
no_selectVnotComExpHC_plsr	0.851749	0.851749	0.943665	0.421995	0.969591	0.969591	0.975217	0.969674	0.73125	0.421995	0.994152	0.992982	0.991813	0.994152	0.994152	0.991813	0.994152	0.992982	0.991813	0.994152	0.991813	0.967251	0.97155	0.97594	0.790926	0.853038	0.853038	0.945852	0.957895	0.413602	0.413602	0.995322	0.994152	0.992982	0.994152	0.995322	0.992982	0.995322	0.994152	0.992982	0.994152	0.995322	0.992982	0.869048	0.869048	0.954152	0.962573	0.509873	0.509873
no_selectVnotComFair_cor_pcr	0.996711	0.996711	0.986111	0.983787	0.996795	0.996795	0.990991	0.992063	0.992163	0.983787	0.85	0.944444	0.892857	0.933333	0.85	0.892857	0.85	0.944444	0.892857	0.85	0.892857	0.988095	0.990991	0.988095	0.979566	0.996739	0.996739	0.986111	0.979167	0.984247	0.984247	0.916667	0.983333	0.944444	0.933333	0.916667	0.944444	0.916667	0.983333	0.944444	0.933333	0.916667	0.944444	0.996114	0.996114	0.983333	0.976562	0.980575	0.980575
no_selectVnotComFair_logisticFwd	0.996053	0.996053	0.998148	0.984241	0.965385	0.965385	0.997297	0.997619	0.99309	0.984241	0.82	0.583333	0.642857	0.68	0.82	0.642857	0.82	0.583333	0.642857	0.82	0.642857	0.985714	0.989189	0.996429	0.986207	0.996087	0.996087	0.992593	0.975	0.984688	0.984688	0.775	0.68	0.733333	0.82	0.775	0.733333	0.775	0.68	0.733333	0.82	0.775	0.733333	0.995337	0.995337	0.991111	0.971875	0.981119	0.981119
no_selectVnotComFair_no	0.994361	0.994361	0.989418	0.963243	0.987637	0.987637	0.996139	0.992347	0.984576	0.963243	0.821429	0.785714	0.75	0.821429	0.821429	0.75	0.821429	0.785714	0.75	0.821429	0.75	0.979592	0.984556	0.994898	0.97318	0.99441	0.99441	0.983466	0.975198	0.964286	0.964286	0.857143	0.821429	0.785714	0.821429	0.857143	0.785714	0.857143	0.821429	0.785714	0.821429	0.857143	0.785714	0.993338	0.993338	0.987302	0.972098	0.955961	0.955961
no_selectVnotComFair_sis	0.996711	0.996711	0.998457	0.983787	0.971154	0.971154	0.990991	0.992063	0.992163	0.983787	0.733333	0.5	0.571429	0.583333	0.733333	0.571429	0.733333	0.5	0.571429	0.733333	0.571429	0.988095	0.990991	0.997024	0.984355	0.996739	0.996739	0.993827	0.979167	0.984247	0.984247	0.8125	0.583333	0.652778	0.733333	0.8125	0.652778	0.8125	0.583333	0.652778	0.733333	0.8125	0.652778	0.996114	0.996114	0.992593	0.976562	0.980575	0.980575
no_selectVnotComHC_cor_cppls	0.615624	0.615624	0.92914	0.906307	0.995912	0.995912	0.991558	0.992563	0.987859	0.906307	0.998265	0.996746	0.997211	0.996095	0.998265	0.997211	0.998265	0.996746	0.997211	0.998265	0.997211	0.95158	0.990092	0.984816	0.993484	0.591965	0.591965	0.925725	0.921909	0.902751	0.902751	0.995119	0.996095	0.996746	0.996095	0.995119	0.996746	0.995119	0.996095	0.996746	0.996095	0.995119	0.996746	0.690288	0.690288	0.934008	0.930586	0.914547	0.914547
no_selectVnotComHC_cor_pcr	0.822057	0.822057	0.953746	0.966225	0.998589	0.998589	0.994979	0.995577	0.973899	0.966225	0.999541	0.999618	0.999672	0.999541	0.999541	0.999672	0.999541	0.999618	0.999672	0.999541	0.999672	0.97903	0.993801	0.988204	0.99261	0.807329	0.807329	0.9509	0.990826	0.964881	0.964881	0.999427	0.999541	0.999618	0.999541	0.999427	0.999618	0.999427	0.999541	0.999618	0.999541	0.999427	0.999618	0.842836	0.842836	0.965545	0.989679	0.967473	0.967473
no_selectVnotComHC_cor_plsr	0.615624	0.615624	0.92914	0.906307	0.995912	0.995912	0.991558	0.992563	0.987859	0.906307	0.998265	0.996746	0.997211	0.996095	0.998265	0.997211	0.998265	0.996746	0.997211	0.998265	0.997211	0.95158	0.990092	0.984816	0.993484	0.591965	0.591965	0.925725	0.921909	0.902751	0.902751	0.995119	0.996095	0.996746	0.996095	0.995119	0.996746	0.995119	0.996095	0.996746	0.996095	0.995119	0.996746	0.690288	0.690288	0.934008	0.930586	0.914547	0.914547
no_selectVnotComHC_cppls	0.851749	0.851749	0.943665	0.421995	0.969591	0.969591	0.975217	0.969674	0.73125	0.421995	0.994152	0.992982	0.991813	0.994152	0.994152	0.991813	0.994152	0.992982	0.991813	0.994152	0.991813	0.967251	0.97155	0.97594	0.790926	0.853038	0.853038	0.945852	0.957895	0.413602	0.413602	0.995322	0.994152	0.992982	0.994152	0.995322	0.992982	0.995322	0.994152	0.992982	0.994152	0.995322	0.992982	0.869048	0.869048	0.954152	0.962573	0.509873	0.509873
no_selectVnotComHC_grn3_logisticFwd	0.994602	0.994602	0.987179	0.990422	0.988166	0.988166	0.991684	0.983516	0.996309	0.990422	0.984615	0.987179	0.989011	0.984615	0.984615	0.989011	0.984615	0.987179	0.989011	0.984615	0.989011	0.989011	0.997921	0.989011	0.997347	0.991639	0.991639	0.994302	0.997863	0.988222	0.988222	0.980769	0.984615	0.987179	0.984615	0.980769	0.987179	0.980769	0.984615	0.987179	0.984615	0.980769	0.987179	0.993623	0.993623	0.993162	0.997596	0.991214	0.991214
no_selectVnotComHC_pcr	0.94875	0.94875	0.987782	0.722302	0.985726	0.985726	0.980651	0.975454	0.46563	0.722302	0.997938	0.998282	0.997382	0.999084	0.997938	0.997382	0.997938	0.998282	0.997382	0.997938	0.997382	0.989527	0.979072	0.983636	0.7257	0.950197	0.950197	0.988779	0.99615	0.713098	0.713098	0.998855	0.999084	0.998282	0.999084	0.998855	0.998282	0.998855	0.999084	0.998282	0.999084	0.998855	0.998282	0.948667	0.948667	0.986534	0.995669	0.764473	0.764473
no_selectVnotComHC_plsr	0.851749	0.851749	0.943665	0.421995	0.969591	0.969591	0.975217	0.969674	0.73125	0.421995	0.994152	0.992982	0.991813	0.994152	0.994152	0.991813	0.994152	0.992982	0.991813	0.994152	0.991813	0.967251	0.97155	0.97594	0.790926	0.853038	0.853038	0.945852	0.957895	0.413602	0.413602	0.995322	0.994152	0.992982	0.994152	0.995322	0.992982	0.995322	0.994152	0.992982	0.994152	0.995322	0.992982	0.869048	0.869048	0.954152	0.962573	0.509873	0.509873
no_zscore_cor_cppls	0.826176	0.826176	0.953627	0.944685	0.998361	0.998361	0.994595	0.995238	0.995602	0.944685	0.999053	0.998225	0.998478	0.99787	0.999053	0.998478	0.999053	0.998225	0.998478	0.999053	0.998478	0.977642	0.993731	0.99049	0.997601	0.816203	0.816203	0.951589	0.964201	0.944153	0.944153	0.997337	0.99787	0.998225	0.99787	0.997337	0.998225	0.997337	0.99787	0.998225	0.99787	0.997337	0.998225	0.863869	0.863869	0.967784	0.971006	0.951934	0.951934
no_zscore_cor_pcr	0.921931	0.921931	0.971959	0.984609	0.99981	0.99981	0.997294	0.997616	0.992823	0.984609	0.999753	0.999794	0.999823	0.999753	0.999753	0.999823	0.999753	0.999794	0.999823	0.999753	0.999823	0.985697	0.995189	0.994658	0.997272	0.917364	0.917364	0.968663	0.995056	0.984288	0.984288	0.999691	0.999753	0.999794	0.999753	0.999691	0.999794	0.999691	0.999753	0.999794	0.999753	0.999691	0.999794	0.933366	0.933366	0.982832	0.995326	0.983792	0.983792
no_zscore_cor_plsr	0.826176	0.826176	0.953627	0.944685	0.998361	0.998361	0.994595	0.995238	0.995602	0.944685	0.999053	0.998225	0.998478	0.99787	0.999053	0.998478	0.999053	0.998225	0.998478	0.999053	0.998478	0.977642	0.993731	0.99049	0.997601	0.816203	0.816203	0.951589	0.964201	0.944153	0.944153	0.997337	0.99787	0.998225	0.99787	0.997337	0.998225	0.997337	0.99787	0.998225	0.99787	0.997337	0.998225	0.863869	0.863869	0.967784	0.971006	0.951934	0.951934
no_zscore_cppls	0.884656	0.884656	0.9658	0.664689	0.982906	0.982906	0.981804	0.97857	0.789935	0.664689	0.996713	0.996055	0.995398	0.996713	0.996713	0.995398	0.996713	0.996055	0.995398	0.996713	0.995398	0.981591	0.981804	0.982882	0.866744	0.885659	0.885659	0.967078	0.976331	0.653516	0.653516	0.99737	0.996713	0.996055	0.996713	0.99737	0.996055	0.99737	0.996713	0.996055	0.996713	0.99737	0.996055	0.899221	0.899221	0.971715	0.978961	0.72188	0.72188
varImportance_no_cppls	0.918287	0.918287	0.975466	0.763597	0.988222	0.988222	0.985579	0.983155	0.830936	0.763597	0.99755	0.99706	0.99657	0.99755	0.99755	0.99657	0.99755	0.99706	0.99657	0.99755	0.99657	0.987244	0.985579	0.989921	0.900695	0.917327	0.917327	0.9764	0.982362	0.755304	0.755304	0.99804	0.99755	0.99706	0.99755	0.99804	0.99706	0.99804	0.99755	0.99706	0.99755	0.99804	0.99706	0.925768	0.925768	0.979868	0.984321	0.798536	0.798536
varImportance_no_pcr	0.962976	0.962976	0.99228	0.863641	0.993569	0.993569	0.991538	0.989402	0.775071	0.863641	0.998518	0.998765	0.998346	0.999166	0.998518	0.998346	0.998518	0.998765	0.998346	0.998518	0.998346	0.99464	0.989472	0.991994	0.888197	0.962752	0.962752	0.99228	0.997478	0.859909	0.859909	0.999537	0.999166	0.998765	0.999166	0.999537	0.998765	0.999537	0.999166	0.998765	0.999166	0.999537	0.998765	0.965442	0.965442	0.992497	0.997163	0.882424	0.882424
varImportance_selectVcomExpHC_cor_cppls	0.845407	0.845407	0.96138	0.953097	0.998059	0.998059	0.996632	0.997033	0.995817	0.953097	0.999176	0.998455	0.998676	0.998146	0.999176	0.998676	0.999176	0.998455	0.998676	0.999176	0.998676	0.978814	0.995992	0.991724	0.997727	0.834935	0.834935	0.959645	0.970706	0.952622	0.952622	0.997683	0.998146	0.998455	0.998146	0.997683	0.998455	0.997683	0.998146	0.998455	0.998146	0.997683	0.998455	0.881533	0.881533	0.971965	0.974768	0.958803	0.958803
varImportance_selectVcomExpHC_cor_plsr	0.845407	0.845407	0.96138	0.953097	0.998059	0.998059	0.996632	0.997033	0.995817	0.953097	0.999176	0.998455	0.998676	0.998146	0.999176	0.998676	0.999176	0.998455	0.998676	0.999176	0.998676	0.978814	0.995992	0.991724	0.997727	0.834935	0.834935	0.959645	0.970706	0.952622	0.952622	0.997683	0.998146	0.998455	0.998146	0.997683	0.998455	0.997683	0.998146	0.998455	0.998146	0.997683	0.998455	0.881533	0.881533	0.971965	0.974768	0.958803	0.958803
varImportance_selectVcomExpHC_cor_zscore_cppls	0.80473	0.80473	0.848566	0.918999	0.992556	0.992556	0.9907	0.991807	0.994056	0.918999	0.995699	0.991935	0.993088	0.990323	0.995699	0.993088	0.995699	0.991935	0.993088	0.995699	0.993088	0.898425	0.982418	0.976767	0.992564	0.802151	0.802151	0.832636	0.882915	0.921296	0.921296	0.987903	0.990323	0.991935	0.990323	0.987903	0.991935	0.987903	0.990323	0.991935	0.990323	0.987903	0.991935	0.798735	0.798735	0.869892	0.903226	0.905143	0.905143
varImportance_selectVcomExpHC_cor_zscore_pcr	0.847033	0.847033	0.825708	0.935626	0.994344	0.994344	0.994277	0.994958	0.991769	0.935626	0.995294	0.996078	0.996639	0.995294	0.995294	0.996639	0.995294	0.996078	0.996639	0.995294	0.996639	0.92416	0.987122	0.978992	0.990985	0.848363	0.848363	0.816885	0.963235	0.937451	0.937451	0.994118	0.995294	0.996078	0.995294	0.994118	0.996078	0.994118	0.995294	0.996078	0.995294	0.994118	0.996078	0.859067	0.859067	0.890065	0.95864	0.92693	0.92693
varImportance_selectVcomExpHC_cor_zscore_plsr	0.80473	0.80473	0.848566	0.918999	0.992556	0.992556	0.9907	0.991807	0.994056	0.918999	0.995699	0.991935	0.993088	0.990323	0.995699	0.993088	0.995699	0.991935	0.993088	0.995699	0.993088	0.898425	0.982418	0.976767	0.992564	0.802151	0.802151	0.832636	0.882915	0.921296	0.921296	0.987903	0.990323	0.991935	0.990323	0.987903	0.991935	0.987903	0.990323	0.991935	0.990323	0.987903	0.991935	0.798735	0.798735	0.869892	0.903226	0.905143	0.905143
varImportance_selectVcomExpHC_cppls	0.89046	0.89046	0.968474	0.688485	0.984242	0.984242	0.982162	0.979163	0.784912	0.688485	0.99697	0.996364	0.995758	0.99697	0.99697	0.995758	0.99697	0.996364	0.995758	0.99697	0.995758	0.98303	0.981065	0.984221	0.865132	0.889262	0.889262	0.969652	0.978182	0.679394	0.679394	0.997576	0.99697	0.996364	0.99697	0.997576	0.996364	0.997576	0.99697	0.996364	0.99697	0.997576	0.996364	0.903831	0.903831	0.973926	0.980606	0.74	0.74
varImportance_selectVcomExpHC_grn3_cor_cppls	0.997936	0.997936	0.995098	0.987125	0.9819	0.9819	0.987281	0.982493	0.995427	0.987125	0.994118	0.995098	0.995798	0.994118	0.994118	0.995798	0.994118	0.995098	0.995798	0.994118	0.995798	0.990546	0.992846	0.983193	0.995943	0.997954	0.997954	0.997821	0.996732	0.98749	0.98749	0.992647	0.994118	0.995098	0.994118	0.992647	0.995098	0.992647	0.994118	0.995098	0.994118	0.992647	0.995098	0.997562	0.997562	0.997386	0.996324	0.988414	0.988414
varImportance_selectVcomExpHC_grn3_cor_no	0.998142	0.998142	0.997175	0.992581	0.98957	0.98957	0.992671	0.989911	0.996747	0.992581	0.99661	0.997175	0.997579	0.99661	0.99661	0.997579	0.99661	0.997175	0.997579	0.99661	0.997579	0.994552	0.995877	0.990315	0.996818	0.998158	0.998158	0.998745	0.998117	0.992791	0.992791	0.995763	0.99661	0.997175	0.99661	0.995763	0.997175	0.995763	0.99661	0.997175	0.99661	0.995763	0.997175	0.997805	0.997805	0.998493	0.997881	0.993323	0.993323
varImportance_selectVcomExpHC_grn3_cor_plsr	0.997936	0.997936	0.995098	0.987125	0.9819	0.9819	0.987281	0.982493	0.995427	0.987125	0.994118	0.995098	0.995798	0.994118	0.994118	0.995798	0.994118	0.995098	0.995798	0.994118	0.995798	0.990546	0.992846	0.983193	0.995943	0.997954	0.997954	0.997821	0.996732	0.98749	0.98749	0.992647	0.994118	0.995098	0.994118	0.992647	0.995098	0.992647	0.994118	0.995098	0.994118	0.992647	0.995098	0.997562	0.997562	0.997386	0.996324	0.988414	0.988414
varImportance_selectVcomExpHC_grn3_no	0.998142	0.998142	0.997175	0.992581	0.98957	0.98957	0.992671	0.989911	0.996747	0.992581	0.99661	0.997175	0.997579	0.99661	0.99661	0.997579	0.99661	0.997175	0.997579	0.99661	0.997579	0.994552	0.995877	0.990315	0.996818	0.998158	0.998158	0.998745	0.998117	0.992791	0.992791	0.995763	0.99661	0.997175	0.99661	0.995763	0.997175	0.995763	0.99661	0.997175	0.99661	0.995763	0.997175	0.997805	0.997805	0.998493	0.997881	0.993323	0.993323
varImportance_selectVcomExpHC_plsr	0.89046	0.89046	0.968474	0.688485	0.984242	0.984242	0.982162	0.979163	0.784912	0.688485	0.99697	0.996364	0.995758	0.99697	0.99697	0.995758	0.99697	0.996364	0.995758	0.99697	0.995758	0.98303	0.981065	0.984221	0.865132	0.889262	0.889262	0.969652	0.978182	0.679394	0.679394	0.997576	0.99697	0.996364	0.99697	0.997576	0.996364	0.997576	0.99697	0.996364	0.99697	0.997576	0.996364	0.903831	0.903831	0.973926	0.980606	0.74	0.74
[truncated: 75 more columns]
